# Supplementary material for: Light-induced stomatal opening requires phosphorylation of the C-terminal autoinhibitory domain of plasma membrane H+-ATPase
Source: Nat Commun. 2024 Feb 20;15:1195. doi: 10.1038/s41467-024-45236-9 (PMC10879506; doi:10.1038/s41467-024-45236-9)
Supplement: Supplementary file 4 — Source data [file 41467_2024_45236_MOESM4_ESM.xlsx]

## Sheet: Fig. 1
Fig. 1b
	EAQWAQAQRpTLHGLQPK (pThr-881)
			Wild type		phot1-5 phot2-1				Variable 1	Variable 2	P-value
			RL	BL	RL	BL			Wild type RL	Wild type BL	0.0321255
		Repeat 1	1	2.15528	1	0.612856				phot1-5 phot2-1 RL	1
		Repeat 2	1	1.77089	1	0.0577827				phot1-5 phot2-1 BL	0.671171
		Repeat 3	1	2.02331	1	1.36473			Wild type BL	phot1-5 phot2-1 RL	0.0321255
		Average	1	1.98316	1	0.678455				phot1-5 phot2-1 BL	0.00696702
		S.D.	0	0.195312	0	0.655936			phot1-5 phot2-1 RL	phot1-5 phot2-1 BL	0.671171
	GLDIDTAGHHYpTV (pThr-948)
			Wild type		phot1-5 phot2-1				Variable 1	Variable 2	P-value
			RL	BL	RL	BL			Wild type RL	Wild type BL	0.00702793
		Repeat 1	1	2.42406	1	0.735474				phot1-5 phot2-1 RL	1
		Repeat 2	1	1.64741	1	0.669068				phot1-5 phot2-1 BL	0.951541
		Repeat 3	1	1.87563	1	1.26589			Wild type BL	phot1-5 phot2-1 RL	0.00702793
		Average	1	1.98237	1	0.890146				phot1-5 phot2-1 BL	0.00370404
		S.D.	0	0.399173	0	0.327098			phot1-5 phot2-1 RL	phot1-5 phot2-1 BL	0.951541
Fig. 1c
	Immunoblot
Fig. 1d
	Phosphorylation level of Thr-881
			Wild type		phot1-5 phot2-1				Variable 1	Variable 2	P-value
			RL	BL	RL	BL			Wild type RL	Wild type BL	0.00508367
		Repeat 1	64.693	100	59.4075	53.4782				phot1-5 phot2-1 RL	0.957053
		Repeat 2	23.5018	100	31.6042	26.5218				phot1-5 phot2-1 BL	0.989408
		Repeat 3	37.1007	100	51.9921	34.4734			Wild type BL	phot1-5 phot2-1 RL	0.00953249
		Average	41.7652	100	47.6679	38.1578				phot1-5 phot2-1 BL	0.00351601
		S.D.	20.988	0	14.3972	13.8508			phot1-5 phot2-1 RL	phot1-5 phot2-1 BL	0.850882
	Phosphorylation level of Thr-948
			Wild type		phot1-5 phot2-1				Variable 1	Variable 2	P-value
			RL	BL	RL	BL			Wild type RL	Wild type BL	3.0522e-05
		Repeat 1	48.7919	100	52.167	62.107				phot1-5 phot2-1 RL	0.154877
		Repeat 2	43.7267	100	63.6413	46.7652				phot1-5 phot2-1 BL	0.553638
		Repeat 3	37.1492	100	52.9762	43.0124			Wild type BL	phot1-5 phot2-1 RL	0.000195412
		Average	43.2226	100	56.2615	50.6282				phot1-5 phot2-1 BL	8.2452e-05
		S.D.	5.83767	0	6.40386	10.1165			phot1-5 phot2-1 RL	phot1-5 phot2-1 BL	0.734557

## Sheet: Fig. 2
Fig. 2a
	Wild type
		Time (min)	0	5	10	15	20	25	30	35	40	45	50	55	60	65	70	75	80	85	90	95	100	105	110	115	120	125	130	135	140	145	150
		Repeat 1	0.0316	0.03075	0.0256	0.03815	0.0459	0.06295	0.074	0.08065	0.0746	0.07695	0.0782	0.08305	0.0831	0.08485	0.0847	0.08645	0.1145	0.12935	0.1402	0.10305	0.046	0.04055	0.0447	0.05285	0.0573	0.04825	0.033	0.03165	0.0245	0.02675	0.0221
		Repeat 2	0.0464	0.042185	0.04357	0.055155	0.06274	0.079025	0.10151	0.113495	0.11648	0.118465	0.11745	0.121435	0.12242	0.122405	0.12339	0.130375	0.14936	0.155345	0.14233	0.087115	0.0536	0.058285	0.07637	0.062955	0.07374	0.056725	0.04441	0.037895	0.03758	0.036765	0.03715
		Repeat 3	0.0215	0.0174	0.0238	0.0412	0.0534	0.0872	0.107	0.0892	0.0799	0.0817	0.0896	0.0848	0.0745	0.077	0.075	0.0981	0.112	0.11	0.103	0.0592	0.0372	0.0486	0.0579	0.0639	0.067	0.0311	0.0145	0.0118	0.0083	0.0144	0.0161
		Repeat 4	0.0359	0.034055	0.03791	0.043565	0.05492	0.068775	0.09533	0.117285	0.12824	0.127195	0.12815	0.134105	0.13606	0.140015	0.13597	0.158925	0.19888	0.223835	0.19079	0.110745	0.0745	0.076355	0.08451	0.097565	0.10652	0.085975	0.06393	0.050085	0.04744	0.044895	0.04345
		Repeat 5	0.0294	0.02845	0.0267	0.03155	0.0335	0.04065	0.0509	0.05915	0.0573	0.05565	0.056	0.05525	0.0531	0.05355	0.0511	0.07135	0.0811	0.07535	0.0683	0.04375	0.0264	0.02305	0.0307	0.03675	0.0396	0.03455	0.0197	0.01515	0.0136	0.01525	0.0152
		Repeat 6	0.0296	0.02862	0.02884	0.03256	0.03768	0.044	0.05012	0.05334	0.05706	0.05938	0.061	0.06382	0.06474	0.06836	0.06698	0.0818	0.10522	0.09824	0.07886	0.05408	0.0491	0.05582	0.06124	0.06416	0.06618	0.0557	0.04382	0.03764	0.03586	0.03428	0.0344
		Repeat 7	0.0379	0.0373	0.0421	0.0492	0.0697	0.0847	0.0957	0.1034	0.1083	0.1142	0.1231	0.127	0.1319	0.1338	0.1377	0.1506	0.1675	0.1814	0.1783	0.1222	0.1021	0.104	0.1079	0.1128	0.1157	0.0887	0.0695	0.0627	0.0586	0.0561	0.0573
		Repeat 8	0.0356	0.0349015	0.033803	0.0475045	0.054506	0.0693075	0.082509	0.10261	0.100412	0.106613	0.113615	0.122617	0.124618	0.123619	0.136621	0.145622	0.167624	0.193626	0.190627	0.137629	0.07843	0.0797315	0.086933	0.0891345	0.092936	0.0697375	0.071139	0.0607405	0.064942	0.0512435	0.048045
		Repeat 9	0.0256	0.02302	0.02684	0.03176	0.04598	0.0616	0.07682	0.09314	0.10486	0.10988	0.1129	0.11392	0.11694	0.11596	0.11598	0.125	0.14302	0.15904	0.14006	0.08618	0.0548	0.05192	0.05514	0.06126	0.06798	0.0649	0.05922	0.05284	0.04556	0.04318	0.0404
		Average	0.0326111	0.0307424	0.0321292	0.0411827	0.0509251	0.0664675	0.0815432	0.0902523	0.0919058	0.0944482	0.0977794	0.100666	0.10082	0.102173	0.103049	0.116469	0.137689	0.147354	0.136941	0.0893276	0.0580144	0.0598124	0.0672659	0.0712638	0.0763284	0.0595153	0.0465799	0.0400556	0.0373758	0.0358737	0.034905
		S.D.	0.00733884	0.00749685	0.00747333	0.00844295	0.0114879	0.0163583	0.0207478	0.0224391	0.0257109	0.0265264	0.0273366	0.0293317	0.0317929	0.0314899	0.0337558	0.0327104	0.0373296	0.0483039	0.0457969	0.0322156	0.0232337	0.0238531	0.0238105	0.0238234	0.0242769	0.020203	0.0210288	0.0183864	0.0192271	0.0148034	0.0145284
	aha1-9
		Time (min)	0	5	10	15	20	25	30	35	40	45	50	55	60	65	70	75	80	85	90	95	100	105	110	115	120	125	130	135	140	145	150
		Repeat 1	0.0594	0.051615	0.05503	0.055845	0.06226	0.066375	0.06959	0.069905	0.07842	0.078635	0.07695	0.090765	0.09568	0.101195	0.09921	0.112225	0.13824	0.137255	0.12727	0.106285	0.0852	0.091815	0.08453	0.087645	0.09066	0.079175	0.07439	0.070205	0.06492	0.063335	0.06465
		Repeat 2	0.0472	0.05065	0.0533	0.05795	0.0637	0.06695	0.0745	0.08035	0.0842	0.09255	0.0957	0.10445	0.1115	0.11355	0.1206	0.12865	0.1387	0.14275	0.1478	0.15585	0.1349	0.12095	0.122	0.12205	0.1221	0.11615	0.0843	0.08855	0.0802	0.07965	0.0794
		Repeat 3	0.0448	0.04325	0.0436	0.04995	0.0521	0.05095	0.0515	0.05485	0.0601	0.05985	0.0595	0.06655	0.0671	0.07235	0.0723	0.08015	0.0819	0.08395	0.0828	0.08985	0.0804	0.07605	0.0762	0.07775	0.0803	0.07325	0.0608	0.05605	0.0517	0.04865	0.0391
		Repeat 4	0.05133	0.04728	0.04663	0.04428	0.05863	0.06828	0.07933	0.09118	0.09873	0.10558	0.10643	0.11328	0.11513	0.12198	0.11583	0.11868	0.11953	0.12738	0.10623	0.08478	0.07563	0.07578	0.07803	0.07918	0.07863	0.07248	0.05663	0.04418	0.05013	0.04968	0.04783
		Repeat 5	0.0145	0.01035	0.0138	0.01735	0.0245	0.03075	0.0452	0.05375	0.0586	0.06195	0.0578	0.06085	0.0607	0.06355	0.0671	0.07165	0.0774	0.08165	0.0791	0.06885	0.0447	0.03415	0.0378	0.03675	0.0427	0.03395	0.038	0.03465	0.0261	0.02795	0.0269
		Repeat 6	0.0265	0.02085	0.0219	0.02965	0.0383	0.04965	0.0658	0.07985	0.0883	0.08655	0.0866	0.08555	0.0883	0.09235	0.0996	0.09635	0.1039	0.11105	0.1052	0.07715	0.0568	0.05195	0.0571	0.06175	0.0617	0.06425	0.0527	0.03805	0.0306	0.03305	0.0283
		Repeat 7	0.0353	0.03464	0.03328	0.03442	0.03976	0.045	0.05434	0.06588	0.07772	0.08896	0.0973	0.10594	0.10698	0.10602	0.10606	0.1141	0.12714	0.14018	0.13622	0.09206	0.059	0.05684	0.05958	0.06082	0.06186	0.0588	0.04984	0.04088	0.03912	0.03496	0.0376
		Repeat 8	0.0422	0.042315	0.04193	0.048345	0.04846	0.056175	0.06399	0.077005	0.09732	0.113335	0.13235	0.150365	0.16438	0.169395	0.17341	0.181425	0.20844	0.218455	0.18147	0.134485	0.084	0.078515	0.07643	0.076745	0.08196	0.068475	0.05269	0.047005	0.04282	0.040035	0.03695
		Repeat 9	0.0411	0.0408	0.0415	0.0459	0.0512	0.0565	0.0653	0.077	0.0865	0.0951	0.0976	0.1002	0.1031	0.103	0.1039	0.1078	0.1207	0.1116	0.0937	0.0795	0.0657	0.0638	0.067	0.0693	0.071	0.0553	0.041	0.0357	0.0378	0.0334	0.0317
		Average	0.0402589	0.0379722	0.0389967	0.0426322	0.0487678	0.0545144	0.0632833	0.0721967	0.0810989	0.0869456	0.0900256	0.09755	0.10143	0.104821	0.106446	0.112337	0.123994	0.128252	0.117754	0.0987567	0.0762589	0.0722056	0.0731856	0.0746656	0.0767678	0.0690922	0.0567056	0.0505856	0.0470433	0.0456344	0.0436033
		S.D.	0.0134148	0.0139439	0.0137651	0.0131528	0.0127428	0.0121611	0.011067	0.0123387	0.0142757	0.0179366	0.0233344	0.0265984	0.0302662	0.0305604	0.0308068	0.0317219	0.0386292	0.0407408	0.0335018	0.0288193	0.025933	0.024983	0.0231541	0.0231108	0.0221756	0.0220789	0.0148612	0.0181549	0.0170485	0.0168149	0.0176695
	AHA1-3
		Time (min)	0	5	10	15	20	25	30	35	40	45	50	55	60	65	70	75	80	85	90	95	100	105	110	115	120	125	130	135	140	145	150
		Repeat 1	0.0259	0.02839	0.02978	0.03637	0.04066	0.05355	0.05724	0.06343	0.06742	0.06961	0.0789	0.08809	0.09398	0.09917	0.10216	0.12115	0.13714	0.14413	0.15412	0.12211	0.0914	0.10009	0.09618	0.10107	0.10706	0.09805	0.08974	0.07203	0.06322	0.06321	0.0568
		Repeat 2	0.04	0.03709	0.03708	0.04307	0.05126	0.05935	0.06694	0.07213	0.07612	0.07981	0.0832	0.08459	0.09078	0.09337	0.09726	0.12125	0.15424	0.15323	0.12522	0.08571	0.0656	0.06839	0.07308	0.07687	0.08276	0.06615	0.05094	0.04193	0.04182	0.03921	0.0372
		Repeat 3	0.0564	0.048301	0.045102	0.050603	0.055604	0.058605	0.065406	0.069407	0.072108	0.075709	0.08141	0.086811	0.089912	0.087913	0.091914	0.104615	0.115616	0.122617	0.125618	0.125619	0.09252	0.082821	0.084722	0.089123	0.093124	0.083125	0.073026	0.058627	0.055528	0.051929	0.04973
		Repeat 4	0.0543	0.0565	0.0663	0.0815	0.1031	0.1156	0.1191	0.1166	0.1191	0.1316	0.1321	0.1306	0.1301	0.1316	0.1181	0.1446	0.1681	0.1696	0.1711	0.1376	0.1071	0.1156	0.1201	0.1226	0.1351	0.1106	0.0942	0.0861	0.0915	0.0802	0.0795
		Repeat 5	0.0403	0.04035	0.0416	0.05155	0.06	0.06965	0.0798	0.09135	0.096	0.10385	0.1054	0.11195	0.1205	0.12305	0.1266	0.13915	0.1597	0.16325	0.1628	0.12435	0.0806	0.07425	0.0758	0.07105	0.0832	0.07645	0.0788	0.06415	0.0491	0.05365	0.0627
		Repeat 6	0.0412	0.0379	0.0454	0.0546	0.0679	0.0868	0.1032	0.1107	0.1151	0.1176	0.1351	0.1316	0.1411	0.1426	0.1461	0.1626	0.1791	0.1916	0.1961	0.1586	0.1071	0.1055	0.1034	0.1086	0.1191	0.1076	0.0842	0.0759	0.0737	0.0639	0.0604
		Repeat 7	0.0612	0.060685	0.06117	0.060055	0.06794	0.082325	0.10181	0.116795	0.13278	0.135765	0.13875	0.139735	0.13572	0.129705	0.12469	0.139675	0.16066	0.168645	0.15063	0.108615	0.0943	0.095885	0.10057	0.104555	0.10354	0.083825	0.07471	0.069995	0.06628	0.064065	0.06245
		Repeat 8	0.0232	0.02418	0.02666	0.04234	0.05422	0.069	0.08508	0.10256	0.09564	0.09802	0.0906	0.09888	0.09746	0.10244	0.07992	0.1064	0.13238	0.13436	0.11634	0.05572	0.0394	0.04128	0.05946	0.05884	0.06282	0.0517	0.03088	0.03326	0.03124	0.02802	0.0269
		Repeat 9	0.0607	0.05138	0.05406	0.05944	0.06892	0.0834	0.09478	0.10286	0.12584	0.12282	0.1208	0.12878	0.12776	0.12574	0.12572	0.1367	0.15668	0.15766	0.15364	0.12262	0.0794	0.08328	0.08496	0.09524	0.09952	0.0865	0.07918	0.06526	0.06224	0.05972	0.0608
		Average	0.0448	0.0427529	0.0452391	0.0532809	0.0632893	0.0753644	0.0859284	0.0939813	0.100012	0.103865	0.107362	0.111226	0.114146	0.115065	0.112496	0.130682	0.151513	0.156121	0.150619	0.11566	0.0841578	0.0852329	0.0886969	0.0919942	0.0984693	0.0848889	0.0728529	0.063028	0.0594031	0.0559893	0.0551644
		S.D.	0.0142592	0.0123915	0.0134126	0.0132382	0.0175656	0.0191998	0.0205313	0.0208737	0.0244431	0.0247834	0.0247471	0.022094	0.0208882	0.019505	0.0209371	0.0188752	0.0196286	0.0206115	0.0252561	0.0298525	0.0213918	0.0223967	0.018351	0.0201184	0.0213525	0.0189762	0.01997	0.0165244	0.0177764	0.0152717	0.015472
	T881A-3
		Time (min)	0	5	10	15	20	25	30	35	40	45	50	55	60	65	70	75	80	85	90	95	100	105	110	115	120	125	130	135	140	145	150
		Repeat 1	0.026	0.028	0.0293	0.0379	0.0498	0.069	0.0809	0.0954	0.1078	0.1147	0.1256	0.1265	0.1304	0.1293	0.1282	0.1321	0.141	0.1419	0.1368	0.1167	0.0862	0.074	0.0814	0.0862	0.0892	0.0836	0.0753	0.0642	0.0621	0.0579	0.0581
		Repeat 2	0.0499	0.0463	0.0537	0.0608	0.073	0.0955	0.1209	0.1334	0.1469	0.1564	0.1569	0.1644	0.1659	0.1674	0.1739	0.1604	0.2049	0.2124	0.2089	0.1864	0.1419	0.1164	0.1229	0.1124	0.1289	0.1114	0.0886	0.0792	0.0562	0.0538	0.0534
		Repeat 3	0.038	0.03825	0.0395	0.03845	0.0451	0.04595	0.0501	0.05665	0.0591	0.06065	0.0639	0.06795	0.0689	0.07315	0.0733	0.08025	0.0894	0.10215	0.1112	0.09625	0.0696	0.06555	0.0659	0.06855	0.0669	0.06775	0.0583	0.05175	0.049	0.04595	0.0462
		Repeat 4	0.0415	0.0371	0.0342	0.0327	0.0399	0.0432	0.051	0.0554	0.0698	0.0825	0.1066	0.1118	0.115	0.1102	0.1014	0.1076	0.1248	0.115	0.1152	0.0828	0.0528	0.0506	0.0482	0.0599	0.0636	0.0457	0.0321	0.0239	0.0301	0.032	0.0319
		Repeat 5	0.0169	0.01795	0.0185	0.01945	0.0243	0.02635	0.0294	0.03375	0.0349	0.04095	0.0436	0.04605	0.0491	0.05035	0.0525	0.05895	0.0642	0.07255	0.0743	0.06675	0.0496	0.04505	0.0445	0.04535	0.0445	0.04395	0.04	0.03875	0.0329	0.02955	0.027
		Repeat 6	0.0397	0.0364	0.0389	0.0456	0.054	0.0614	0.0687	0.0788	0.0901	0.1037	0.1185	0.1363	0.1531	0.1529	0.1537	0.1675	0.1873	0.2081	0.2009	0.1737	0.1085	0.0829	0.087	0.0847	0.0918	0.076	0.0542	0.043	0.039	0.0357	0.035
		Repeat 7	0.0255	0.02195	0.023	0.02275	0.027	0.02875	0.033	0.03705	0.0404	0.05045	0.0418	0.05365	0.0564	0.05445	0.0689	0.07125	0.093	0.08955	0.0957	0.07955	0.0495	0.04045	0.0365	0.03755	0.0293	0.03655	0.0319	0.02925	0.0235	0.01915	0.0333
		Repeat 8	0.062897	0.0072	0.026	0.0408	0.05506	0.061016	0.06146	0.06418	0.0843	0.0891	0.0929	0.1009	0.1026	0.1142	0.1093	0.1119	0.1124	0.1148	0.1233	0.1114	0.1074	0.1031	0.0956	0.1043	0.1147	0.0721	0.0624	0.050835	0.04839	0.050904	0.05336
		Repeat 9	0.0153	0.014915	0.01303	0.014745	0.02056	0.026075	0.03399	0.041705	0.04822	0.053735	0.06195	0.066965	0.07218	0.073995	0.07581	0.080625	0.08694	0.095655	0.08097	0.076985	0.0574	0.048315	0.04683	0.050045	0.05236	0.050475	0.04159	0.033305	0.02812	0.024435	0.02365
		Average	0.0350774	0.0275628	0.0306811	0.0347994	0.0431911	0.0508046	0.0588278	0.0662594	0.0757244	0.0835761	0.0901944	0.0971683	0.101509	0.102883	0.104112	0.107842	0.12266	0.128012	0.127474	0.110059	0.0803222	0.0695961	0.06987	0.0721106	0.0756956	0.0652806	0.0538211	0.0460211	0.0410344	0.038821	0.0402122
		S.D.	0.0156544	0.0129086	0.0124013	0.0143135	0.0170866	0.0232451	0.0290085	0.0320972	0.0359816	0.0371468	0.0399735	0.040946	0.0426186	0.0423787	0.0412279	0.0389838	0.0475229	0.0504274	0.0481419	0.0429507	0.0328734	0.0269064	0.0288833	0.0263999	0.032954	0.0237517	0.0195502	0.0176125	0.013488	0.01379	0.0127255
	T948A-5
		Time (min)	0	5	10	15	20	25	30	35	40	45	50	55	60	65	70	75	80	85	90	95	100	105	110	115	120	125	130	135	140	145	150
		Repeat 1	0.04	0.035665	0.03923	0.049595	0.05716	0.082725	0.10719	0.138155	0.18312	0.187085	0.20505	0.212015	0.21498	0.209945	0.18891	0.186875	0.19084	0.180805	0.16577	0.137735	0.0945	0.088165	0.09223	0.091795	0.09926	0.087825	0.06509	0.054155	0.05682	0.050285	0.03895
		Repeat 2	0.0549	0.0584	0.0532	0.0588	0.0591	0.0622	0.0754	0.0737	0.0779	0.0843	0.0852	0.0879	0.0907	0.096	0.0984	0.0991	0.1092	0.1193	0.1214	0.1175	0.1116	0.1087	0.1078	0.1089	0.111	0.1061	0.0932	0.0846	0.0779	0.0847	0.0723
		Repeat 3	0.009	0.0065	0.009	0.0159	0.0182	0.0267	0.0352	0.0426	0.0606	0.0556	0.0598	0.0631	0.0628	0.0655	0.0562	0.0707	0.0716	0.0736	0.0735	0.0585	0.0687	0.063	0.0672	0.0701	0.0613	0.0651	0.0519	0.0348	0.0272	0.0217	0.0307
		Repeat 4	0.0287	0.02855	0.0285	0.03095	0.0342	0.03745	0.0407	0.04435	0.048	0.05305	0.0583	0.06185	0.0684	0.07205	0.0717	0.07595	0.0806	0.08725	0.0869	0.08135	0.0668	0.05915	0.0577	0.05555	0.0555	0.04845	0.0399	0.03815	0.0351	0.03585	0.0336
		Repeat 5	0.0385	0.0354	0.0426	0.072	0.0685	0.0733	0.0835	0.0987	0.0873	0.0922	0.0981	0.1037	0.0982	0.1072	0.1099	0.1194	0.1344	0.1375	0.1369	0.1488	0.1616	0.1395	0.145	0.1454	0.1356	0.1043	0.0998	0.08143	0.07633	0.07597	0.0672
		Repeat 6	0.032	0.029685	0.03057	0.033455	0.03794	0.041925	0.04621	0.049895	0.05228	0.057065	0.06025	0.066035	0.06662	0.070405	0.07279	0.077175	0.08136	0.081945	0.08723	0.088315	0.0831	0.078085	0.07467	0.073755	0.07454	0.070025	0.06481	0.054395	0.05028	0.046665	0.04555
		Repeat 7	0.0359	0.035325	0.03155	0.034175	0.0387	0.040025	0.04215	0.044575	0.048	0.051925	0.05325	0.058775	0.0655	0.067525	0.07175	0.075175	0.0838	0.088025	0.09415	0.093275	0.0816	0.072525	0.06835	0.067075	0.0664	0.062025	0.05355	0.046175	0.0449	0.043025	0.04025
		Repeat 8	0.0397	0.0395	0.0409	0.0444	0.0539	0.061	0.0701	0.0784	0.0918	0.098	0.1074	0.1115	0.1056	0.0962	0.0856	0.0872	0.0883	0.0931	0.0957	0.0932	0.0782	0.0735	0.076	0.0798	0.0814	0.0766	0.0668	0.0576	0.0537	0.0542	0.055
		Repeat 9	0.0345	0.029495	0.03729	0.041485	0.04628	0.053175	0.06937	0.077765	0.10236	0.119355	0.13535	0.149345	0.16134	0.162335	0.16733	0.182325	0.20532	0.208315	0.17531	0.130305	0.1053	0.102295	0.10629	0.115285	0.11428	0.091875	0.06277	0.054365	0.05116	0.043755	0.04695
		Average	0.0348	0.0331689	0.03476	0.0423067	0.0459978	0.0531667	0.0633133	0.0720156	0.0834844	0.0887311	0.0958556	0.10158	0.103793	0.10524	0.102509	0.108211	0.116158	0.118871	0.115207	0.105442	0.0946	0.0872133	0.08836	0.08974	0.0888089	0.0791444	0.0664244	0.0561856	0.0525989	0.0506833	0.0478333
		S.D.	0.0121488	0.0134664	0.0122281	0.0165177	0.0153917	0.018264	0.0239886	0.031694	0.0424472	0.0439561	0.0494071	0.0511399	0.0520354	0.049637	0.0460263	0.0458708	0.0502397	0.0477124	0.0367854	0.0297101	0.0293819	0.0257024	0.0275019	0.0286021	0.027538	0.019745	0.0191344	0.0171031	0.0167346	0.0193389	0.0144205
Fig. 2b
	RL
			Wild type	aha1-9	AHA1-3	T881A-3	T948A-5			Variable 1	Variable 2	P-value
		Repeat 1	10.6068	16.4706	14.6582	19.495	24.2387			Wild type	aha1-9	0.0245807
		Repeat 2	10.7893	21.7612	12.3764	20.478	31.4204				AHA1-3	0.99998
		Repeat 3	5.34187	22	9.76147	21.525	20.6795				T881A-3	0.000215405
		Repeat 4	14.5953	14.2968	4.65653	39.3451	28.2214				T948A-5	0.0025269
		Repeat 5	8.66488	14.1952	10.2347	21.933	8.39335			aha1-9	AHA1-3	0.0192203
		Repeat 6	11.9233	13.0233	11.8062	26.6	20.7348				T881A-3	0.478194
		Repeat 7	10.8302	24.6069	14.5271	28.6423	24.2387				T948A-5	0.919999
		Repeat 8	13.4623	28.2113	5.91816	9.53309	17.7991			AHA1-3	T881A-3	0.000160268
		Repeat 9	12.0868	18.4941	12.0868	24.622	17.041				T948A-5	0.00190951
		Average	10.9223	19.2288	10.6695	23.5748	21.4185			T881A-3	T948A-5	0.924022
		S.D.	2.70794	5.24425	3.4776	8.02287	6.75606
	BL
			Wild type	aha1-9	AHA1-3	T881A-3	T948A-5			Variable 1	Variable 2	P-value
		Repeat 1	5.20124	4.74944	2.93701	5.11932	5.11235			Wild type	aha1-9	0.0204452
		Repeat 2	5.21272	5.05413	3.21022	7.81358	8.07175				AHA1-3	0.996512
		Repeat 3	2.9586	7.22404	3.41144	7.41201	6.79844				T881A-3	0.0335921
		Repeat 4	4.63966	8.62585	2.74408	5.23878	5.44649				T948A-5	0.0104438
		Repeat 5	2.462	4.84177	3.12162	5.18672	4.59338			aha1-9	AHA1-3	0.00794505
		Repeat 6	3.375	9.42532	4.54545	5.63599	4.93276				T881A-3	0.999653
		Repeat 7	2.47736	5.84424	4.57068	6.30869	8.06494				T948A-5	0.999048
		Repeat 8	6.84067	6.02002	4.10901	7.28863	11.4908			AHA1-3	T881A-3	0.0135353
		Repeat 9	2.50428	5.44076	4.65308	5.90566	4.41355				T948A-5	0.00389679
		Average	3.9635	6.3584	3.70029	6.21215	6.54716			T881A-3	T948A-5	0.991197
		S.D.	1.57228	1.69955	0.76666	1.0483	2.32855
Fig. 2c
	RL
			Wild type	aha1-9	AHA1-3	T881A-3	T948A-5			Variable 1	Variable 2	P-value
		Repeat 1	0.0778	0.04418	0.07238	0.0989	0.0617			Wild type	aha1-9	0.930844
		Repeat 2	0.0244	0.0673	0.06018	0.1202	0.0452				AHA1-3	0.926751
		Repeat 3	0.0512	0.0287	0.046812	0.0338	0.0472				T881A-3	0.995831
		Repeat 4	0.09806	0.0692	0.0518	0.0672	0.0432				T948A-5	0.590322
		Repeat 5	0.07982	0.0533	0.085	0.034	0.0673			aha1-9	AHA1-3	1
		Repeat 6	0.03814	0.0777	0.1007	0.1148	0.04222				T881A-3	0.992997
		Repeat 7	0.0956	0.07278	0.06352	0.0459	0.0402				T948A-5	0.961466
		Repeat 8	0.15376	0.13148	0.05326	0.0833	0.0447			AHA1-3	T881A-3	0.9921
		Repeat 9	0.08914	0.0624	0.07166	0.06278	0.13004				T948A-5	0.96418
		Average	0.0786578	0.0674489	0.0672569	0.0734311	0.0579733			T881A-3	T948A-5	0.808029
		S.D.	0.0383329	0.0285157	0.0173052	0.0329402	0.0285749
	BL
			Wild type	aha1-9	AHA1-3	T881A-3	T948A-5			Variable 1	Variable 2	P-value
		Repeat 1	0.10115	0.038045	0.05196	0.0137	0.0168			Wild type	aha1-9	0.00282331
		Repeat 2	0.031955	0.02215	0.05698	0.0385	0.0209				AHA1-3	0.939246
		Repeat 3	0.037	0.01165	0.033704	0.02885	0.0174				T881A-3	0.00620876
		Repeat 4	0.087865	0.01155	0.053	0.0136	0.01555				T948A-5	0.000992698
		Repeat 5	0.02425	0.01455	0.0362	0.02005	0.0276			aha1-9	AHA1-3	0.0229775
		Repeat 6	0.03824	0.01145	0.05	0.0544	0.009155				T881A-3	0.99866
		Repeat 7	0.0437	0.03412	0.043955	0.02065	0.016275				T948A-5	0.996498
		Repeat 8	0.0570045	0.045045	0.05444	0.0055	0.0075			AHA1-3	T881A-3	0.0455884
		Repeat 9	0.04306	0.0077	0.03194	0.019845	0.040985				T948A-5	0.00899208
		Average	0.0515805	0.0218067	0.0457977	0.0238994	0.0191294			T881A-3	T948A-5	0.969197
		S.D.	0.0261259	0.0137964	0.00962448	0.0148258	0.0101036
Fig. 2d
		Wild type		aha1-9		AHA1-3		AHA1-5		T881A-3		T881A-11		T948A-5		T948A-7				Variable 1	Variable 2	P-value
		Dark	RL+BL	Dark	RL+BL	Dark	RL+BL	Dark	RL+BL	Dark	RL+BL	Dark	RL+BL	Dark	RL+BL	Dark	RL+BL			Wild type Dark	Wild type RL+BL	7.35589e-06
	Repeat 1	2.68722	2.62301	2.24658	2.12299	2.18753	2.8286	2.26322	3.35623	1.45165	2.45667	2.0488	2.49509	2.21564	2.16624	1.8136	1.78116				aha1-9 Dark	0.861596
		2.54616	3.91314	2.62268	2.80232	2.38581	2.98097	1.75438	2.82694	1.27117	3.02006	1.82441	1.63162	2.50657	3.14847	1.64776	2.70402				aha1-9 RL+BL	0.999978
		2.16408	3.63019	2.77538	2.71017	2.09372	2.51539	2.45367	3.15297	1.47859	2.79384	2.39895	1.96813	2.24791	2.0014	1.31608	2.83326				AHA1-3 Dark	1
		1.95915	3.31581	2.62617	2.93922	1.77185	3.14465	1.70681	3.21617	2.24558	2.13281	2.75292	1.78466	2.36468	1.67121	2.13863	1.45996				AHA1-3 RL+BL	7.35589e-06
		2.18204	3.70089	2.63133	3.05582	1.70066	2.91177	2.09056	2.41592	1.79813	2.62035	2.23377	2.7772	2.05163	1.70614	1.46495	2.02252				AHA1-5 Dark	0.999998
		2.09738	2.39645	1.77019	2.88483	1.95033	2.88499	1.77967	3.15147	2.1343	1.2379	1.75305	2.43089	1.41289	2.53402	1.73259	1.88246				AHA1-5 RL+BL	7.35589e-06
		1.36249	2.85006	2.22063	1.83805	2.30214	2.94205	1.75255	2.96783	1.78133	1.56742	1.54596	1.7266	0.952627	2.98945	1.39941	1.62048				T881A-3 Dark	0.735216
		2.64097	3.63918	1.95449	2.50907	1.53598	3.18374	1.43268	2.99594	1.70548	2.56429	2.13197	1.95349	2.05196	2.40943	1.50404	1.58122				T881A-3 RL+BL	1
		2.77238	3.23065	2.08257	2.01038	2.41458	2.82428	1.7098	2.3384	1.93187	2.456	2.1704	2.14079	1.88047	2.00905	1.54879	1.41272				T881A-11 Dark	0.851116
		1.56525	3.03902	1.99009	1.68968	1.50487	2.58259	1.88246	3.50145	2.04697	2.78353	1.46129	2.59074	1.51286	2.07126	1.93786	1.85469				T881A-11 RL+BL	0.990395
		2.65112	3.65298	2.40427	2.92724	2.15327	3.21351	1.6288	2.58508	2.54949	2.26887	2.46432	2.35287	1.85286	2.84574	2.09987	1.91058				T948A-5 Dark	0.999571
		1.27416	2.36368	1.98576	2.03184	1.57956	2.79583	2.25407	2.51589	2.06444	2.05529	1.73775	1.9984	2.17872	2.86487	1.70498	2.85489				T948A-5 RL+BL	0.999641
		1.5754	3.15629	2.35686	1.7968	2.1353	4.22702	1.97994	2.66908	1.80811	1.40291	2.24259	2.57094	1.58688	1.69284	2.22512	2.19435				T948A-7 Dark	0.999713
		2.56229	3.1365	2.55847	2.63831	1.91141	3.38734	1.38245	2.50042	2.33574	1.4222	2.4748	2.01604	2.10952	3.21252	2.22163	2.33291				T948A-7 RL+BL	1
		2.38032	2.96999	2.28833	2.32243	2.49393	2.6927	2.63332	2.67358	1.89211	2.4081	2.02369	2.29881	2.60238	2.34555	1.53165	2.52387			Wild type RL+BL	aha1-9 Dark	7.35589e-06
		1.80578	4.10426	1.83023	2.70402	2.46548	2.83942	1.67404	3.32962	1.57457	2.16607	2.45617	1.71563	2.30813	2.32992	2.27702	2.34123				aha1-9 RL+BL	7.35589e-06
		2.118	3.46136	2.05895	2.58192	2.23494	2.95036	1.80046	2.56163	1.12961	1.63079	1.66872	2.3394	1.4919	2.12865	2.23793	2.16441				AHA1-3 Dark	7.35589e-06
		1.73392	2.94288	2.4768	2.52986	2.4901	2.68622	1.88396	3.5096	1.54014	3.56665	1.92688	2.03749	1.87714	2.38647	1.29728	2.45933				AHA1-3 RL+BL	1
		2.33507	2.91593	2.2905	2.02302	1.62763	2.9324	2.11218	3.36422	2.01753	2.31495	1.67288	1.65924	1.94434	2.27819	2.08956	2.60388				AHA1-5 Dark	7.35589e-06
		1.97711	2.30646	2.60355	2.55181	1.80212	3.00808	1.77368	3.27855	1.76536	2.83858	1.55195	2.68256	1.40208	2.91926	1.98609	3.02056				AHA1-5 RL+BL	0.999882
		1.85685	2.47946	2.65761	2.63914	2.26172	2.91726	2.22679	3.54752	1.36931	2.94255	2.29066	2.1343	2.18786	2.4936	2.5104	2.20599				T881A-3 Dark	7.35589e-06
		1.90276	3.75578	1.21644	1.33138	1.86666	3.15546	2.45883	2.86936	1.86317	2.60953	2.46432	2.3913	2.10486	2.84058	2.16042	2.96883				T881A-3 RL+BL	7.35589e-06
		1.16072	3.07728	1.58954	2.5944	2.07608	3.36006	2.51023	2.54616	2.12532	2.06993	2.19252	2.36452	1.82425	1.97295	2.09338	2.2905				T881A-11 Dark	7.35589e-06
		1.18949	3.38617	1.84371	2.40045	2.45634	3.67095	1.96214	3.04302	2.01687	2.07791	2.34156	2.5598	1.9347	2.73213	2.15842	2.04248				T881A-11 RL+BL	7.35589e-06
		1.67288	2.711	2.61619	2.84607	2.51372	3.46036	2.53718	2.82844	1.69766	2.80066	1.49622	1.88529	1.51103	2.11334	1.55328	2.13829				T948A-5 Dark	7.35589e-06
	Repeat 2	2.10054	3.76543	1.13543	2.69487	2.44436	3.02522	1.86799	3.39549	1.77351	2.38049	2.20333	2.31744	1.58555	1.84471	1.86932	2.55098				T948A-5 RL+BL	7.35589e-06
		2.73362	2.79733	1.39659	2.43471	1.98194	2.52653	2.05912	2.82927	1.63429	1.7978	2.57211	2.61419	2.50624	2.07941	2.03899	1.95366				T948A-7 Dark	7.35589e-06
		2.8138	3.12602	2.39063	2.201	2.23727	3.23447	1.8289	2.68389	1.90193	1.34602	2.46582	2.25856	1.91623	1.85419	2.36003	1.35018				T948A-7 RL+BL	7.35589e-06
		1.8319	3.40148	1.93652	2.05962	2.19585	3.40697	2.19119	3.09508	2.56446	1.82075	2.04847	2.67191	2.5573	1.83955	1.51269	1.09751			aha1-9 Dark	aha1-9 RL+BL	0.285749
		1.35949	3.61273	2.12482	2.66127	1.47942	3.00492	1.83073	3.62171	2.88616	2.24276	2.39595	2.15526	1.88945	1.60983	2.85821	1.48209				AHA1-3 Dark	0.843236
		2.26172	2.87651	1.73742	1.56842	2.43621	2.72764	2.09521	3.97734	1.70531	2.15942	2.0147	2.04697	2.08989	1.36482	1.85469	1.79364				AHA1-3 RL+BL	7.35589e-06
		1.91107	2.8306	1.8828	2.15543	2.55148	3.64317	1.68535	2.63282	2.16341	1.863	2.02468	2.51954	1.6446	1.29928	1.61798	2.61053				AHA1-5 Dark	0.997684
		3.43591	2.76839	1.75172	1.4894	1.71795	2.48678	2.33591	2.4748	2.11817	2.88133	2.13197	2.63748	1.44616	1.70215	2.63914	1.02449				AHA1-5 RL+BL	7.35589e-06
		1.24139	3.7814	2.16291	3.02372	1.45165	3.16444	2.68505	3.22466	1.79514	1.68885	1.11281	1.9979	1.48525	2.48478	2.05047	1.42287				T881A-3 Dark	1
		2.82262	3.7606	2.44536	2.40045	2.14179	2.96084	1.33221	3.07395	1.66888	1.29961	1.69999	2.05795	1.51452	2.16724	1.58488	1.85136				T881A-3 RL+BL	0.985969
		2.2356	3.0021	1.76386	1.90742	1.95016	3.16744	1.38328	3.53388	2.83176	1.03297	1.00586	2.37283	1.57806	1.95083	1.7306	1.68219				T881A-11 Dark	1
		2.22562	3.7641	1.84088	2.05928	2.25972	3.69573	2.29033	4.24498	1.85103	1.52234	1.9643	2.25091	1.85518	1.90159	2.33857	1.99524				T881A-11 RL+BL	0.0664713
		1.60967	3.04302	1.94867	1.88396	1.82325	3.38884	2.26272	4.14368	1.77052	1.6925	1.24355	2.30996	1.99158	1.38112	1.80395	1.60218				T948A-5 Dark	0.999969
		3.05799	3.34326	1.64077	2.23477	2.29449	2.44702	2.00306	4.97721	1.9154	1.21262	1.42037	2.25789	1.89145	1.523	2.55431	1.85701				T948A-5 RL+BL	0.178589
		2.21265	3.79204	1.71912	1.85435	1.61067	2.65628	2.18437	3.7611	2.12332	2.28384	1.53814	1.69833	1.73026	1.92688	1.92804	2.16058				T948A-7 Dark	0.999949
		2.22695	4.04904	1.79746	1.33122	2.07924	3.11205	1.62846	2.8291	1.90143	2.05912	1.12529	1.782	1.97412	1.8833	1.92189	1.48441				T948A-7 RL+BL	0.667009
		2.13996	2.95585	1.6431	1.54829	2.04115	2.39645	2.26139	3.42111	2.14927	1.50354	2.12765	1.85951	1.38694	2.37134	2.31012	2.00306			aha1-9 RL+BL	AHA1-3 Dark	0.999987
		2.0844	4.14418	1.60817	1.86101	2.49709	2.56113	1.95183	3.15696	2.3201	1.41139	1.09235	1.93769	2.34555	1.98177	2.13813	1.46229				AHA1-3 RL+BL	7.35589e-06
		2.43288	2.96467	1.22858	1.52982	1.85153	2.74976	2.03649	3.73133	2.15144	1.05293	2.14079	2.82478	2.2218	1.75172	1.9505	1.68535				AHA1-5 Dark	0.977654
		2.68472	3.65049	1.53548	2.14478	1.48425	4.47786	1.52833	3.82631	1.5952	1.36099	2.28783	1.358	1.95765	1.55278	2.3221	1.9811				AHA1-5 RL+BL	7.35589e-06
		2.4091	3.56	1.31192	1.85602	1.74939	3.11022	1.81177	3.26475	2.8128	1.35267	1.70581	1.82075	1.61233	1.78815	2.1343	2.50557				T881A-3 Dark	0.175208
		2.97565	3.3035	1.33487	2.11451	1.84188	2.68356	1.34169	2.82544	2.41409	2.34639	1.98892	2.24758	2.21115	1.70498	1.71197	1.52617				T881A-3 RL+BL	0.995645
		2.1531	2.98413	1.21095	1.79846	1.94784	3.56233	1.2206	3.19056	2.62966	2.371	2.59856	2.20832	1.45031	1.61749	2.16042	1.65208				T881A-11 Dark	0.273362
		1.82857	2.82478	1.24622	1.54346	2.30513	2.78186	2.43987	2.57144	1.89461	2.11068	2.25723	1.62131	2.01653	1.81959	1.84953	1.73159				T881A-11 RL+BL	1
		1.63994	2.60471	1.13394	1.76736	1.36282	2.41924	2.50141	2.85805	2.44968	2.33275	1.8467	2.32825	1.75289	2.20134	1.59104	2.01753				T948A-5 Dark	0.871428
	Repeat 3	1.53997	2.86037	2.14362	1.8467	1.98077	3.71253	1.61266	2.54766	1.51918	1.43268	1.1168	2.60039	2.70085	2.04847	1.87165	2.7822				T948A-5 RL+BL	1
		1.48525	3.9158	1.53215	1.62763	2.12798	3.14731	2.19784	2.95669	1.71213	1.7958	1.09535	2.05978	2.56046	2.15643	1.85053	2.15959				T948A-7 Dark	0.887054
		1.2537	3.18241	1.40174	2.34239	1.55228	2.6626	1.61349	3.01507	1.7775	1.63994	1.14758	1.5957	2.64097	2.70352	2.19485	2.80981				T948A-7 RL+BL	1
		1.5102	4.26378	1.98659	2.05379	1.93386	3.08743	1.34851	4.20856	1.46312	1.354	1.185	2.29998	2.4046	2.20167	2.27602	2.03932			AHA1-3 Dark	AHA1-3 RL+BL	7.35589e-06
		2.10636	3.01124	2.03649	1.85402	1.86816	3.36222	2.27286	3.21168	1.50038	2.04731	1.91274	2.42889	2.61968	2.61719	2.1165	1.80129				AHA1-5 Dark	0.999997
		2.33424	2.8316	2.50274	1.90409	1.95466	3.34792	1.99757	3.03636	1.41638	1.8793	1.14525	2.77604	2.03899	2.70036	1.76353	2.03516				AHA1-5 RL+BL	7.35589e-06
		0.961442	2.3883	1.23823	1.91523	2.29016	3.1182	2.26421	2.15094	1.27499	1.29246	1.21794	1.76536	1.609	1.86134	2.22945	2.13646				T881A-3 Dark	0.710207
		1.34569	2.34322	1.58006	2.63914	2.24026	3.25194	1.84371	2.90246	1.32722	1.69284	1.99474	2.1205	2.28833	2.1689	2.29199	2.15293				T881A-3 RL+BL	1
		1.93935	4.00429	1.85984	2.20932	1.72611	3.47683	2.12515	2.40011	2.23011	1.69167	2.02751	3.12885	2.09272	2.70268	1.63395	1.96181				T881A-11 Dark	0.831997
		1.61449	2.99328	1.70565	1.5428	2.87451	3.33045	1.78998	3.21551	1.31508	2.36319	2.6097	2.60521	2.85339	2.35936	1.67387	2.1373				T881A-11 RL+BL	0.99263
		2.01969	2.8494	1.70298	1.92771	2.60621	3.51076	2.03683	1.9663	1.61715	2.06477	2.03649	2.16358	2.00622	2.03683	1.60667	2.1679				T948A-5 Dark	0.999361
		1.99774	2.31877	2.04764	1.76952	2.00007	2.97681	2.01936	3.00093	1.92821	1.612	2.26771	2.3547	1.61183	1.71247	2.25689	1.89028				T948A-5 RL+BL	0.999766
		2.07941	3.1207	2.22712	2.59955	1.96281	3.97136	1.99607	2.9808	1.88047	2.13946	1.41738	2.25041	1.95665	1.51203	1.85086	2.1857				T948A-7 Dark	0.999564
		2.28185	2.58059	2.10885	1.99225	2.48728	4.58548	1.79863	2.68272	1.70648	3.07712	1.52833	1.06624	2.41009	2.51139	2.00739	2.1338				T948A-7 RL+BL	1
		2.18919	2.7604	1.28514	1.89095	1.59719	4.09378	1.97013	2.78619	2.10769	1.80728	1.47826	1.67354	1.5744	2.17306	1.92355	2.16241			AHA1-3 RL+BL	AHA1-5 Dark	7.35589e-06
		1.90891	2.34955	1.58039	2.01271	2.47563	2.69187	1.51984	2.72947	1.9643	2.56479	1.8966	2.90628	1.56725	2.05862	2.64247	1.88745				AHA1-5 RL+BL	0.999946
		1.98909	3.14099	2.69753	1.79613	1.87165	3.6618	1.75022	3.50328	1.38261	1.47277	2.12582	2.372	2.23893	2.08756	1.69417	2.10253				T881A-3 Dark	7.35589e-06
		2.06311	2.42989	1.84787	2.23644	1.85701	2.56412	2.33241	3.53788	1.53864	1.57341	1.86034	2.15942	1.94517	1.15656	1.89012	2.44153				T881A-3 RL+BL	7.35589e-06
		2.14528	2.96783	1.59237	1.53864	2.07775	2.88832	2.20383	2.46532	1.95665	1.72028	1.75289	2.18487	2.02518	2.05063	1.64892	2.42756				T881A-11 Dark	7.35589e-06
		2.14844	3.43425	1.26318	1.41339	2.70884	3.06697	2.19086	3.24479	1.70481	1.04112	1.96347	2.21697	1.59586	2.18803	1.75355	2.02152				T881A-11 RL+BL	7.35589e-06
		1.83838	3.30733	1.442	1.41572	1.73276	2.70518	2.58591	2.26638	2.21281	1.86034	1.61333	1.11265	1.7958	2.15277	1.87431	2.25756				T948A-5 Dark	7.35589e-06
		1.63711	2.28634	1.95948	1.92954	1.57174	3.05682	1.75754	2.4743	1.81942	1.54446	1.85186	1.11148	1.82657	1.91274	2.26804	2.713				T948A-5 RL+BL	7.35589e-06
		1.32323	2.88882	1.5606	1.20047	2.39961	3.22033	2.29732	2.882	1.27682	2.37732	1.95299	1.41106	1.72794	2.49742	2.06427	2.09355				T948A-7 Dark	7.35589e-06
		1.74923	2.33291	1.44566	1.34469	1.67071	3.25011	2.41775	3.65598	2.32576	2.74776	2.40627	2.2559	2.29066	1.96414	2.38548	1.86217				T948A-7 RL+BL	7.35589e-06
		2.57327	2.79866	1.70648	1.64127	1.61482	4.28258	2.48295	2.66493	1.33055	1.97312	2.02069	1.07272	1.69866	1.38245	1.74407	2.28916			AHA1-5 Dark	AHA1-5 RL+BL	7.35589e-06
	Average	2.03515	3.13101	1.8944	2.09665	2.0378	3.12681	1.98436	3.06102	1.87873	2.00132	1.89286	2.13805	1.9574	2.11176	1.95994	2.05787				T881A-3 Dark	0.987536
	S.D.	0.498873	0.516714	0.446243	0.469851	0.349566	0.477811	0.351615	0.534248	0.39307	0.558155	0.443034	0.43677	0.381493	0.448628	0.330462	0.431173				T881A-3 RL+BL	1
																					T881A-11 Dark	0.997209
																					T881A-11 RL+BL	0.760097
																					T948A-5 Dark	1
																					T948A-5 RL+BL	0.933695
																					T948A-7 Dark	1
																					T948A-7 RL+BL	0.999783
																				AHA1-5 RL+BL	T881A-3 Dark	7.35589e-06
																					T881A-3 RL+BL	7.35589e-06
																					T881A-11 Dark	7.35589e-06
																					T881A-11 RL+BL	7.35589e-06
																					T948A-5 Dark	7.35589e-06
																					T948A-5 RL+BL	7.35589e-06
																					T948A-7 Dark	7.35589e-06
																					T948A-7 RL+BL	7.35589e-06
																				T881A-3 Dark	T881A-3 RL+BL	0.951562
																					T881A-11 Dark	1
																					T881A-11 RL+BL	0.0335657
																					T948A-5 Dark	0.999506
																					T948A-5 RL+BL	0.101579
																					T948A-7 Dark	0.99928
																					T948A-7 RL+BL	0.504795
																				T881A-3 RL+BL	T881A-11 Dark	0.983901
																					T881A-11 RL+BL	0.886923
																					T948A-5 Dark	1
																					T948A-5 RL+BL	0.980874
																					T948A-7 Dark	1
																					T948A-7 RL+BL	0.999993
																				T881A-11 Dark	T881A-11 RL+BL	0.0623542
																					T948A-5 Dark	0.999958
																					T948A-5 RL+BL	0.169557
																					T948A-7 Dark	0.999931
																					T948A-7 RL+BL	0.651537
																				T881A-11 RL+BL	T948A-5 Dark	0.489232
																					T948A-5 RL+BL	1
																					T948A-7 Dark	0.515584
																					T948A-7 RL+BL	0.999381
																				T948A-5 Dark	T948A-5 RL+BL	0.754158
																					T948A-7 Dark	1
																					T948A-7 RL+BL	0.992461
																				T948A-5 RL+BL	T948A-7 Dark	0.776571
																					T948A-7 RL+BL	0.999996
																				T948A-7 Dark	T948A-7 RL+BL	0.994218
Fig. 2f
		Wild type	aha1-9	AHA1-3	T881A-3	T948A-5			Variable 1	Variable 2	P-value
	Repeat 1	100	28.7175	94.8621	22.5696	33.5317			Wild type	aha1-9	0.000864893
	Repeat 2	100	32.6118	81.661	57.4588	53.2099				AHA1-3	0.848915
	Repeat 3	100	47.8682	92.0833	44.9187	15.5187				T881A-3	0.00168196
	Average	100	36.3992	89.5355	41.649	34.0868				T948A-5	0.000651783
	S.D.	0	10.1215	6.95957	17.673	18.8517			aha1-9	AHA1-3	0.00335973
										T881A-3	0.985239
										T948A-5	0.999368
									AHA1-3	T881A-3	0.00694941
										T948A-5	0.00246267
									T881A-3	T948A-5	0.946054

## Sheet: Fig. 3
Fig. 3a
	Immunoblot
Fig. 3b
	Immunoblot
Fig. 3c
	Immunoblot
Fig. 3d
	Immunoblot
Fig. 3e
		Wild type		aha1-9		AHA1-3		T881A-3				Variable 1	Variable 2	P-value
		RL	BL	RL	BL	RL	BL	RL	BL			Wild type RL	Wild type BL	0.00182432
	Repeat 1	45.3119	100	45.37	55.432	33.8854	96.1015	55.4345	114.448				aha1-9 RL	0.978739
	Repeat 2	52.1452	100	18.6955	19.275	40.2081	111.617	55.6396	115.131				aha1-9 BL	0.999822
	Repeat 3	47.1303	100	52.7356	57.0788	44.2018	88.1499	45.0829	89.9207				AHA1-3 RL	0.98434
	Average	48.1958	100	38.9337	43.9286	39.4318	98.6229	52.0523	106.5				AHA1-3 BL	0.00237604
	S.D.	3.53904	0	17.9095	21.3665	5.20183	11.9351	6.03661	14.3618				T881A-3 RL	0.999909
													T881A-3 BL	0.000536995
												Wild type BL	aha1-9 RL	0.000324222
													aha1-9 BL	0.000813159
													AHA1-3 RL	0.000354821
													AHA1-3 BL	1
													T881A-3 RL	0.00383588
													T881A-3 BL	0.997327
												aha1-9 RL	aha1-9 BL	0.999499
													AHA1-3 RL	1
													AHA1-3 BL	0.000416398
													T881A-3 RL	0.882001
													T881A-3 BL	0.00010381
												aha1-9 BL	AHA1-3 RL	0.999748
													AHA1-3 BL	0.00105334
													T881A-3 RL	0.98983
													T881A-3 BL	0.000247461
												AHA1-3 RL	AHA1-3 BL	0.000456137
													T881A-3 RL	0.900409
													T881A-3 BL	0.000112954
												AHA1-3 BL	T881A-3 RL	0.00501177
													T881A-3 BL	0.9915
												T881A-3 RL	T881A-3 BL	0.00110361
Fig. 3f
	Immunoblot
Fig. 3g
		Wild type		aha1-9		AHA1-3		T948A-5				Variable 1	Variable 2	P-value
		RL	BL	RL	BL	RL	BL	RL	BL			Wild type RL	Wild type BL	0.000287775
	Repeat 1	45.6839	100	27.257	39.4218	45.3059	105.742	54.6475	64.9082				aha1-9 RL	0.0625269
	Repeat 2	40.0517	100	21.9618	22.9321	36.9192	108.574	45.4351	64.4488				aha1-9 BL	0.253482
	Repeat 3	71.56	100	30.7527	36.573	50.9398	100.527	30.9251	45.3397				AHA1-3 RL	0.959968
	Average	52.4319	100	26.6571	32.9756	44.3883	104.948	43.6692	58.2322				AHA1-3 BL	9.41153e-05
	S.D.	16.8031	0	4.42605	8.81383	7.05518	4.08186	11.9594	11.1676				T948A-5 RL	0.938678
													T948A-5 BL	0.993494
												Wild type BL	aha1-9 RL	4.92966e-06
													aha1-9 BL	7.87254e-06
													AHA1-3 RL	4.89882e-05
													AHA1-3 BL	0.997523
													T948A-5 RL	4.23777e-05
													T948A-5 BL	0.00115619
												aha1-9 RL	aha1-9 BL	0.989272
													AHA1-3 RL	0.350611
													AHA1-3 BL	4.1882e-06
													T948A-5 RL	0.397265
													T948A-5 BL	0.0149015
												aha1-9 BL	AHA1-3 RL	0.807096
													AHA1-3 BL	5.29515e-06
													T948A-5 RL	0.850672
													T948A-5 BL	0.0707469
												AHA1-3 RL	AHA1-3 BL	1.93177e-05
													T948A-5 RL	1
													T948A-5 BL	0.63173
												AHA1-3 BL	T948A-5 RL	1.7133e-05
													T948A-5 BL	0.00035141
												T948A-5 RL	T948A-5 BL	0.576334
Fig. 3h
	Immunoblot
Fig. 3i
	Phosphorylation level of Thr-881
		Time (sec)	0	30	60	90	120	150			Variable 1	Variable 2	P-value
		Repeat 1	19.2959	34.2817	53.9351	100	78.6506	80.4006			0	30	0.999907
		Repeat 2	50.1369	44.1266	55.7166	100	82.5028	95.103			0	60	0.468374
		Repeat 3	57.5938	42.6012	68.1194	86.3531	100	87.6428			0	90	0.00087665
		Average	42.3422	40.3365	59.2571	95.451	87.0511	87.7155			0	120	0.00373197
		S.D.	20.304	5.29881	7.72651	7.87904	11.3783	7.35152			0	150	0.00331631
											30	60	0.357959
											30	90	0.00062995
											30	120	0.00261729
											30	150	0.00232982
											60	90	0.0176429
											60	120	0.0829583
											60	150	0.0735796
											90	120	0.932999
											90	150	0.951552
											120	150	1
	Phosphorylation level of Thr-948
		Time (sec)	0	30	60	90	120	150			Variable 1	Variable 2	P-value
		Repeat 1	15.6461	29.7871	72.8256	100	59.2355	78.9142			0	30	0.223276
		Repeat 2	11.2999	47.5052	67.3066	100	85.1397	98.5174			0	60	0.0011275
		Repeat 3	38.2946	52.6827	76.7518	100	84.7843	96.8147			0	90	1.94404e-05
		Average	21.7469	43.325	72.2946	100	76.3865	91.4154			0	120	0.000564985
		S.D.	14.4945	12.0065	4.74493	0	14.8542	10.8598			0	150	5.74728e-05
											30	60	0.0600313
											30	90	0.000404787
											30	120	0.0277543
											30	150	0.00172919
											60	90	0.0759196
											60	120	0.996785
											60	150	0.328319
											90	120	0.158341
											90	150	0.921212
											120	150	0.564269

## Sheet: Fig. 4
Fig. 4a
		Wild type		aha1-9		T881D-7		T881D-8				Variable 1	Variable 2	P-value
		Dark	RL+BL	Dark	RL+BL	Dark	RL+BL	Dark	RL+BL			Wild type Dark	Wild type RL+BL	3.66647e-06
	Repeat 1	2.68722	2.62301	2.24658	2.12299	2.65544	4.69443	2.47729	3.24162				aha1-9 Dark	0.728219
		2.54616	3.91314	2.62268	2.80232	3.6623	3.72584	3.92644	4.1678				aha1-9 RL+BL	0.996561
		2.16408	3.63019	2.77538	2.71017	2.85489	3.33794	3.45338	3.1518				T881D-7 Dark	3.66647e-06
		1.95915	3.31581	2.62617	2.93922	2.69071	4.38188	2.92325	4.12905				T881D-7 RL+BL	3.66647e-06
		2.18204	3.70089	2.63133	3.05582	3.5738	2.62783	3.11521	3.39133				T881D-8 Dark	3.66647e-06
		2.09738	2.39645	1.77019	2.88483	3.64084	4.60943	2.6097	3.49696				T881D-8 RL+BL	3.66647e-06
		1.36249	2.85006	2.22063	1.83805	2.91127	4.75515	2.63698	3.7478			Wild type RL+BL	aha1-9 Dark	3.66647e-06
		2.64097	3.63918	1.95449	2.50907	2.70585	3.04468	3.45188	3.39416				aha1-9 RL+BL	3.66647e-06
		2.77238	3.23065	2.08257	2.01038	2.67457	4.00512	2.86037	3.97252				T881D-7 Dark	0.0527686
		1.56525	3.03902	1.99009	1.68968	3.1864	3.52706	2.7466	3.35573				T881D-7 RL+BL	4.184e-06
		2.65112	3.65298	2.40427	2.92724	3.20719	4.00529	2.94554	2.20433				T881D-8 Dark	0.0435831
		1.27416	2.36368	1.98576	2.03184	2.57377	4.12389	2.52137	4.30437				T881D-8 RL+BL	0.00159835
		1.5754	3.15629	2.35686	1.7968	2.78037	4.04621	2.58325	2.66859			aha1-9 Dark	aha1-9 RL+BL	0.268017
		2.56229	3.1365	2.55847	2.63831	2.38814	4.1184	2.7792	2.78003				T881D-7 Dark	3.66647e-06
		2.38032	2.96999	2.28833	2.32243	2.91809	4.29189	2.87468	4.50131				T881D-7 RL+BL	3.66647e-06
		1.80578	4.10426	1.83023	2.70402	2.50058	3.15313	3.29652	4.00928				T881D-8 Dark	3.66647e-06
		2.118	3.46136	2.05895	2.58192	2.99045	4.17845	3.305	4.43278				T881D-8 RL+BL	3.66647e-06
		1.73392	2.94288	2.4768	2.52986	3.14348	4.17895	3.44639	4.46222			aha1-9 RL+BL	T881D-7 Dark	3.66647e-06
		2.33507	2.91593	2.2905	2.02302	2.52636	3.76559	2.52221	4.74367				T881D-7 RL+BL	3.66647e-06
		1.97711	2.30646	2.60355	2.55181	2.50457	4.93446	3.52473	3.81649				T881D-8 Dark	3.66647e-06
		1.85685	2.47946	2.65761	2.63914	3.56333	4.91068	2.69603	4.23101				T881D-8 RL+BL	3.66647e-06
		1.90276	3.75578	1.21644	1.33138	2.57094	3.05566	2.78253	4.31768			T881D-7 Dark	T881D-7 RL+BL	3.66647e-06
		1.16072	3.07728	1.58954	2.5944	3.17908	3.9163	2.80848	2.19053				T881D-8 Dark	1
		1.18949	3.38617	1.84371	2.40045	1.87614	2.99029	3.04784	3.98367				T881D-8 RL+BL	3.66654e-06
		1.67288	2.711	2.61619	2.84607	2.93057	3.60175	3.16162	3.74297			T881D-7 RL+BL	T881D-8 Dark	3.66647e-06
	Repeat 2	2.10054	3.76543	1.13543	2.69487	2.74061	2.96667	2.20965	3.24479				T881D-8 RL+BL	0.720156
		2.73362	2.79733	1.39659	2.43471	2.70435	4.08996	2.48312	4.06068			T881D-8 Dark	T881D-8 RL+BL	3.66651e-06
		2.8138	3.12602	2.39063	2.201	2.4432	2.57843	3.19555	4.31451
		1.8319	3.40148	1.93652	2.05962	2.53036	2.38464	3.27024	3.12086
		1.35949	3.61273	2.12482	2.66127	3.42743	3.46801	3.38518	2.55498
		2.26172	2.87651	1.73742	1.56842	2.73994	4.17446	2.5588	2.92491
		1.91107	2.8306	1.8828	2.15543	2.85289	4.44858	2.86021	3.4251
		3.43591	2.76839	1.75172	1.4894	4.09245	4.21305	2.05995	4.01144
		1.24139	3.7814	2.16291	3.02372	3.24828	3.16444	3.06514	3.0826
		2.82262	3.7606	2.44536	2.40045	2.74909	3.69989	2.18836	3.14615
		2.2356	3.0021	1.76386	1.90742	2.36917	3.65681	2.79534	3.18673
		2.22562	3.7641	1.84088	2.05928	3.26841	4.02242	3.07379	3.82914
		1.60967	3.04302	1.94867	1.88396	2.34838	4.2899	2.58808	3.48548
		3.05799	3.34326	1.64077	2.23477	2.45451	3.90565	3.29469	3.06713
		2.21265	3.79204	1.71912	1.85435	3.62653	3.53521	3.27506	3.80868
		2.22695	4.04904	1.79746	1.33122	2.38481	3.5447	2.90096	3.6277
		2.13996	2.95585	1.6431	1.54829	2.21298	3.3707	2.37683	4.13686
		2.0844	4.14418	1.60817	1.86101	4.51396	3.85525	2.60305	2.83376
		2.43288	2.96467	1.22858	1.52982	3.67511	3.12585	2.97681	3.41928
		2.68472	3.65049	1.53548	2.14478	3.18274	3.58129	3.00077	3.59743
		2.4091	3.56	1.31192	1.85602	2.53701	4.32932	3.79287	3.65814
		2.97565	3.3035	1.33487	2.11451	2.67175	2.73046	3.3218	3.91181
		2.1531	2.98413	1.21095	1.79846	2.51622	3.42061	3.00442	3.16794
		1.82857	2.82478	1.24622	1.54346	2.55481	3.19522	2.75641	2.93173
		1.63994	2.60471	1.13394	1.76736	2.71682	3.4587	3.60624	2.56246
	Repeat 3	1.53997	2.86037	2.14362	1.8467	2.31827	3.26608	3.29685	4.01311
		1.48525	3.9158	1.53215	1.62763	2.27286	4.62357	2.37433	4.20772
		1.2537	3.18241	1.40174	2.34239	2.17705	4.16664	2.39047	3.89584
		1.5102	4.26378	1.98659	2.05379	3.22299	3.86257	2.37716	3.18058
		2.10636	3.01124	2.03649	1.85402	3.09392	4.27908	3.11205	2.75691
		2.33424	2.8316	2.50274	1.90409	3.52424	3.11255	2.09355	3.18124
		0.961442	2.3883	1.23823	1.91523	3.59876	2.45101	2.82278	3.69889
		1.34569	2.34322	1.58006	2.63914	2.32709	2.92591	2.35603	2.94488
		1.93935	4.00429	1.85984	2.20932	2.81746	3.07878	2.24109	3.37337
		1.61449	2.99328	1.70565	1.5428	2.66809	2.63665	3.08776	3.24329
		2.01969	2.8494	1.70298	1.92771	3.19239	3.73648	2.75625	3.8288
		1.99774	2.31877	2.04764	1.76952	2.83675	3.82049	3.37719	1.7128
		2.07941	3.1207	2.22712	2.59955	3.66529	4.03506	3.06863	3.67577
		2.28185	2.58059	2.10885	1.99225	2.39595	3.93776	2.52587	3.55135
		2.18919	2.7604	1.28514	1.89095	2.30048	3.38285	3.00459	3.53006
		1.90891	2.34955	1.58039	2.01271	2.56995	3.76759	3.02472	2.08274
		1.98909	3.14099	2.69753	1.79613	2.50923	3.36838	2.2905	2.90795
		2.06311	2.42989	1.84787	2.23644	2.65445	2.76223	2.52271	3.28188
		2.14528	2.96783	1.59237	1.53864	2.37483	2.51389	1.86383	2.62434
		2.14844	3.43425	1.26318	1.41339	2.68588	2.69803	2.39679	3.77241
		1.83838	3.30733	1.442	1.41572	3.79454	4.26927	3.90465	3.18956
		1.63711	2.28634	1.95948	1.92954	4.32749	3.06863	3.50744	3.43075
		1.32323	2.88882	1.5606	1.20047	2.58242	3.16228	2.16524	3.73283
		1.74923	2.33291	1.44566	1.34469	2.41924	2.85538	2.97332	3.26907
		2.57327	2.79866	1.70648	1.64127	2.21814	2.51455	2.22113	4.21255
	Average	2.03515	3.13101	1.8944	2.09665	2.87092	3.61982	2.86526	3.47796
	S.D.	0.498873	0.516714	0.446243	0.469851	0.531936	0.643794	0.456685	0.615506
Fig. 4b
		Wild type	aha1-9	AHA1-3	T881A-3	T881D-7			Variable 1	Variable 2	P-value
	Repeat 1	1	0.593361	0.91453	0.253112	1.09129			Wild type	aha1-9	0.000286626
	Repeat 2	1	0.704797	0.856089	0.431734	1.51292				AHA1-3	0.715812
	Repeat 3	1	0.608856	0.734317	0.778598	0.837638				T881A-3	0.000149318
	Repeat 4	1	0.649038	0.817308	0.682692	1.43269				T881D-7	0.0104526
	Repeat 5	1	0.363402	0.729381	0.597938	1.24485			aha1-9	AHA1-3	0.0163087
	Repeat 6	1	0.696517	1.13433	0.736318	1.89055				T881A-3	0.999732
	Repeat 7	1	0.412587	0.730769	0.458042	1.05245				T881D-7	2.29923e-06
	Repeat 8	1	0.792531	1.14938	0.713693	1.14938			AHA1-3	T881A-3	0.00955434
	Repeat 9	1	0.632353	0.745098	0.769608	1.97059				T881D-7	0.00016638
	Repeat 10	1	0.226721	0.740891	0.37247	1.23887			T881A-3	T881D-7	2.29899e-06
	Repeat 11	1	0.740741	0.888889	0.439815	0.930556
	Repeat 12	1	0.383085	0.800995	0.671642	0.666667
	Repeat 13	1	1.14634	1.4065	0.747967	1.4065
	Repeat 14	1	0.532407	0.800926	0.601852	1.73148
	Average	1	0.60591	0.889243	0.589677	1.29689
	S.D.	0	0.225458	0.202912	0.168883	0.386746
Fig. 4c
	Immunoblot
Fig. 4d
		Wild type		aha1-9		T881D-7				Variable 1	Variable 2	P-value
		RL	BL	RL	BL	RL	BL			Wild type RL	Wild type BL	2.34356e-05
	Repeat 1	57.047	100	36.0589	53.7096	61.0255	116.906				aha1-9 RL	0.960166
	Repeat 2	39.5229	100	44.3029	55.6269	49.8325	93.0818				aha1-9 BL	0.912622
	Repeat 3	48.8094	100	50.4542	53.8453	56.6816	112.647				T881D-7 RL	0.813638
	Average	48.4598	100	43.6053	54.3939	55.8465	107.545				T881D-7 BL	7.67075e-06
	S.D.	8.76726	0	7.22297	1.0699	5.64306	12.705			Wild type BL	aha1-9 RL	1.08227e-05
											aha1-9 BL	7.43023e-05
											T881D-7 RL	0.000101301
											T881D-7 BL	0.800791
										aha1-9 RL	aha1-9 BL	0.5003
											T881D-7 RL	0.375202
											T881D-7 BL	4.85534e-06
										aha1-9 BL	T881D-7 RL	0.999852
											T881D-7 BL	1.77823e-05
										T881D-7 RL	T881D-7 BL	2.27916e-05
Fig. 4f
		Wild type	T881D-7	T881D T948A-12			Variable 1	Variable 2	P-value
	Repeat 1	100	72.2672	34.4165			Wild type	T881D-7	0.0133706
	Repeat 2	100	79.1373	36.8065				T881D T948A-12	8.47926e-05
	Repeat 3	100	81.4141	53.2381			T881D-7	T881D T948A-12	0.00122648
	Average	100	77.6062	41.4871
	S.D.	0	4.76181	10.2466

## Sheet: Fig. 5
Fig. 5a
	Immunoblot
Fig. 5b
	Phosphorylation level of Thr-881
			Dark	RL	BL			Variable 1	Variable 2	P-value
		Repeat 1	35.1263	58.1215	100			Dark	RL	0.00607876
		Repeat 2	41.8585	64.3066	100				BL	9.44635e-05
		Repeat 3	41.8943	79.9064	100			RL	BL	0.00275808
		Average	39.6263	67.4448	100
		S.D.	3.89719	11.2264	0
	Phosphorylation level of Thr-948
			Dark	RL	BL			Variable 1	Variable 2	P-value
		Repeat 1	26.6524	26.7363	100			Dark	RL	0.610517
		Repeat 2	48.4129	48.2672	100				BL	0.000671449
		Repeat 3	19.9606	46.7214	100			RL	BL	0.0014244
		Average	31.6753	40.575	100
		S.D.	14.8763	12.0095	0
Fig. 5c
	Immunoblot
Fig. 5d
		Control			DCMU					Variable 1	Variable 2	P-value
		Dark	RL	BL	Dark	RL	BL			Control Dark	Control RL	0.00757771
	Repeat 1	25.6652	45.5362	100	16.053	11.708	56.5235				Control BL	3.23114e-06
	Repeat 2	9.63305	48.9414	100	9.25388	2.83942	43.0031				DCMU Dark	0.987168
	Repeat 3	28.228	55.8018	100	26.19	22.856	40.7567				DCMU RL	0.754186
	Average	21.1754	50.0931	100	17.1656	12.4678	46.7611				DCMU BL	0.0180076
	S.D.	10.0778	5.22881	0	8.52271	10.0299	8.52876			Control RL	Control BL	6.3548e-05
											DCMU Dark	0.00274777
											DCMU RL	0.000883332
											DCMU BL	0.994447
										Control BL	DCMU Dark	3.03012e-06
											DCMU RL	2.90442e-06
											DCMU BL	3.43857e-05
										DCMU Dark	DCMU RL	0.974462
											DCMU BL	0.00636785
										DCMU RL	DCMU BL	0.00196283
Fig. 5e
	Immunoblot
Fig. 5f
		Wild type		phot1-5 phot2-1				Variable 1	Variable 2	P-value
		Dark	RL	Dark	RL			Wild type Dark	Wild type RL	0.00219105
	Repeat 1	45.516	100	44.5145	113.601				phot1-5 phot2-1 Dark	0.782988
	Repeat 2	45.4903	100	45.4838	141.461				phot1-5 phot2-1 RL	5.98761e-05
	Repeat 3	52.7479	100	27.5674	152.006			Wild type RL	phot1-5 phot2-1 Dark	0.000788049
	Average	47.9181	100	39.1886	135.689				phot1-5 phot2-1 RL	0.0200951
	S.D.	4.18278	0	10.0759	19.8423			phot1-5 phot2-1 Dark	phot1-5 phot2-1 RL	3.05598e-05
Fig. 5g
	Immunoblot
Fig. 5h
		Wild type		blus1-1				Variable 1	Variable 2	P-value
		Dark	RL	Dark	RL			Wild type Dark	Wild type RL	0.00728777
	Repeat 1	36.1247	100	54.6081	103.442				blus1-1 Dark	0.999726
	Repeat 2	58.8952	100	62.258	136.674				blus1-1 RL	0.000992939
	Repeat 3	65.7527	100	46.5768	111.631			Wild type RL	blus1-1 Dark	0.00815896
	Average	53.5909	100	54.481	117.249				blus1-1 RL	0.373044
	S.D.	15.5099	0	7.84138	17.3135			blus1-1 Dark	blus1-1 RL	0.00109089
Fig. 5i
	Immunoblot
Fig. 5j
		Wild type		T948A-5				Variable 1	Variable 2	P-value
		Dark	RL	Dark	RL			Wild type Dark	Wild type RL	0.0146122
	Repeat 1	32.9219	100	30.6478	71.5325				T948A-5 Dark	0.928044
	Repeat 2	15.4822	100	34.2252	146.204				T948A-5 RL	0.00435206
	Repeat 3	36.7131	100	51.9032	132.195			Wild type RL	T948A-5 Dark	0.0332404
	Average	28.3724	100	38.9254	116.644				T948A-5 RL	0.778916
	S.D.	11.3231	0	11.3805	39.6904			T948A-5 Dark	T948A-5 RL	0.00925917

## Sheet: Supplementary Fig. 1
Supplementary Fig. 1b
	pTLHGLQPK (pThr-881 of AHA1/2)
			Wild type		phot1-5 phot2-1				Variable 1	Variable 2	P-value
			RL	BL	RL	BL			Wild type RL	Wild type BL	0.00340589
		Repeat 1	1	1.64422	1	0.896111				phot1-5 phot2-1 RL	1
		Repeat 2	1	2.01704	1	0.744142				phot1-5 phot2-1 BL	0.694787
		Repeat 3	1	1.40856	1	0.923134			Wild type BL	phot1-5 phot2-1 RL	0.00340589
		Average	1	1.68994	1	0.854462				phot1-5 phot2-1 BL	0.000985955
		S.D.	0	0.306809	0	0.0964911			phot1-5 phot2-1 RL	phot1-5 phot2-1 BL	0.694787
	EAQWAAAQRpTLHGLQPAEK (pThr-881 of AHA5)
			Wild type		phot1-5 phot2-1				Variable 1	Variable 2	P-value
			RL	BL	RL	BL			Wild type RL	Wild type BL	3.71204e-06
		Repeat 1	1	1.65774	1	0.943614				phot1-5 phot2-1 RL	1
		Repeat 2	1	1.82664	1	0.864833				phot1-5 phot2-1 BL	0.108159
		Repeat 3	1	1.66244	1	0.810226			Wild type BL	phot1-5 phot2-1 RL	3.71204e-06
		Average	1	1.71561	1	0.872891				phot1-5 phot2-1 BL	2.35591e-06
		S.D.	0	0.0961847	0	0.0670583			phot1-5 phot2-1 RL	phot1-5 phot2-1 BL	0.108159
	pTLHGLQAPDAK (pThr-889 of AHA11)
			Wild type
			RL	BL
		Repeat 1	1	1.76411
		Repeat 2	1	1.22686
		Repeat 3	1	1.59614
		Average	1	1.52904		Two-sided Student's t-test
		S.D.	0	0.274844		P=0.029

## Sheet: Supplementary Fig. 2
Supplementary Fig. 2a
	Immunoblot
		AHA1
		T881A
		T948A
Supplementary Fig. 2b
	AHA1
			Wild type	aha1-9	AHA1-3	AHA1-5			Variable 1	Variable 2	P-value
		Repeat 1	100	25.9563	79.009	73.2373			Wild type	aha1-9	0.000791433
		Repeat 2	100	40.9913	103.524	111.025				AHA1-3	0.628886
		Repeat 3	100	27.2358	79.0748	101.158				AHA1-5	0.964531
		Average	100	31.3945	87.2026	95.14			aha1-9	AHA1-3	0.00305084
		S.D.	0	8.33571	14.1348	19.5995				AHA1-5	0.00129376
									AHA1-3	AHA1-5	0.869785
	T881A
			Wild type	aha1-9	T881A-3	T881A-11			Variable 1	Variable 2	P-value
		Repeat 1	100	43.8534	90.8132	96.2956			Wild type	aha1-9	8.75238e-05
		Repeat 2	100	45.0761	82.1671	78.65				T881A-3	0.656166
		Repeat 3	100	31.7672	103.567	94.5175				T881A-11	0.46299
		Average	100	40.2322	92.1825	89.821			aha1-9	T881A-3	0.000237089
		S.D.	0	7.35634	10.7656	9.7152				T881A-11	0.000328589
									T881A-3	T881A-11	0.983466
	T948A
			Wild type	aha1-9	T948A-5	T948A-7			Variable 1	Variable 2	P-value
		Repeat 1	100	29.6273	83.8123	90.0123			Wild type	aha1-9	0.00842607
		Repeat 2	100	45.5244	121.121	107.428				T948A-5	0.991719
		Repeat 3	100	47.9399	106.036	137.227				T948A-7	0.812431
		Average	100	41.0306	103.656	111.556			aha1-9	T948A-5	0.00591658
		S.D.	0	9.94907	18.7677	23.8766				T948A-7	0.00285133
									T948A-5	T948A-7	0.9275

## Sheet: Supplementary Fig. 3
Supplementary Fig. 3a
		Wild type	aha1-9	AHA1-3	AHA1-5	T881A-3	T881A-11	T948A-5	T948A-7			Variable 1	Variable 2	P-value
	Repeat 1	21.5446	20.6728	19.4296	20.1632	19.8435	20.8146	20.2019	21.1596			Wild type	aha1-9	0.894221
		20.6582	22.1456	20.9802	20.6409	22.3361	20.7006	21.077	24.3351				AHA1-3	0.0665082
		24.0515	21.6326	21.7607	22.4751	21.6371	19.3376	20.4124	21.3956				AHA1-5	0.661619
		20.6248	21.2449	19.3431	23.5427	22.7073	21.7805	24.4245	22.9858				T881A-3	0.677984
		21.7584	21.7915	19.2857	20.0088	20.7314	18.6275	20.7665	24.4883				T881A-11	0.650978
		23.5101	22.1348	23.563	19.401	22.0776	20.2806	21.0627	22.1752				T948A-5	1
		22.226	21.6679	18.0285	19.1761	21.7812	19.0439	20.0785	22.1586				T948A-7	1
		19.0104	20.2881	22.8727	20.3112	19.4857	20.1858	20.9383	20.5604			aha1-9	AHA1-3	0.73096
		22.3367	20.829	21.6995	19.1588	24.0564	21.4586	20.8224	20.3741				AHA1-5	0.999881
		21.0988	23.2247	21.5383	22.5012	20.7306	22.4227	21.1943	21.2965				T881A-3	0.99992
		21.7963	25.0398	23.043	18.5881	21.1087	21.3211	21.0424	20.6858				T881A-11	0.999848
		19.8217	23.6344	22.8484	18.8812	23.6676	20.5692	20.4586	20.9794				T948A-5	0.82785
		22.544	21.6722	23.1731	21.4994	23.4151	19.6504	22.2619	20.3521				T948A-7	0.872607
		19.2556	22.1696	19.2392	19.4795	21.6549	19.1873	20.0135	20.57			AHA1-3	AHA1-5	0.930477
		20.7725	21.4116	22.8585	20.4792	22.9282	20.2914	20.3155	20.3546				T881A-3	0.923
		22.1436	22.193	18.923	19.5306	21.0699	21.621	19.6016	21.7065				T881A-11	0.935025
		20.7196	21.8911	21.1406	19.4055	20.0245	19.7232	22.1642	20.6798				T948A-5	0.0435166
		23.2471	20.0487	22.7518	21.4932	20.8239	19.5698	20.241	21.2146				T948A-7	0.0573291
		19.9055	20.673	22.8481	21.789	20.5566	22.6977	20.0727	21.9836			AHA1-5	T881A-3	1
		20.9551	18.6595	22.3735	20.0549	20.7201	21.4526	19.0602	20.7224				T881A-11	1
	Repeat 2	18.6703	21.6414	23.6305	22.5994	23.6723	22.6919	21.9936	21.4079				T948A-5	0.559993
		18.8576	20.274	21.7778	24.0116	22.3169	22.224	18.8488	20.4899				T948A-7	0.625719
		22.6757	20.1081	20.5486	21.6651	21.8549	21.032	21.0995	19.39			T881A-3	T881A-11	1
		20.6622	21.7908	20.5288	22.7092	19.8678	22.7667	20.6053	19.4095				T948A-5	0.577052
		20.4884	23.7742	23.4735	22.4109	20.2194	20.3235	19.9832	21.1805				T948A-7	0.642465
		21.8635	22.6679	24.7899	22.6203	21.1787	21.1424	22.2314	20.847			T881A-11	T948A-5	0.549005
		22.3828	21.7063	22.0759	20.854	22.6576	21.2871	21.0463	19.2506				T948A-7	0.614868
		21.1271	23.0716	20.9566	21.7953	20.8591	22.5302	19.7781	20.0231			T948A-5	T948A-7	1
		20.3749	19.4912	21.4362	21.1983	22.3931	20.0975	20.8596	19.5549
		20.0584	21.9091	20.2713	21.966	21.5197	22.608	19.1791	20.2648
		17.4918	22.7238	21.0266	24.5431	20.7106	22.1935	21.0972	21.7778
		19.4755	21.2148	18.9388	20.0993	20.1688	20.8359	19.1317	21.8346
		19.1671	19.3064	20.073	22.2155	23.2268	19.8819	21.3206	19.2639
		19.4374	19.6064	20.5765	23.038	21.7073	20.1406	20.8893	19.5908
		18.6901	19.3413	19.4597	21.001	19.3019	22.1875	20.1717	19.9616
		18.6387	20.1628	19.6898	21.6283	21.6403	21.7502	21.9726	20.8087
		19.8421	20.5679	19.6826	22.5518	22.5947	20.1487	20.6251	19.5214
		23.0352	19.4674	21.3505	22.2291	20.5181	23.3306	22.3693	20.8282
		21.6443	18.281	22.8467	22.4575	20.674	23.0974	22.8903	20.9764
		21.0747	19.3112	21.3994	23.5879	17.8318	24.5474	20.4308	20.7354
	Repeat 3	19.7671	24.5096	21.3989	20.1429	18.9637	23.3714	21.4162	20.5418
		20.9142	20.5825	23.1046	21.3956	22.6245	22.0856	22.5838	21.7328
		20.5661	20.1713	22.0293	21.8249	20.7505	19.9548	19.1483	21.3099
		20.4428	20.8127	19.3902	22.8256	19.6677	20.938	23.2037	23.0147
		19.4542	22.1905	24.0677	19.9706	23.3709	21.8329	19.3521	20.2685
		20.1735	17.4652	21.5054	20.9899	20.4649	21.7168	19.8997	19.3609
		20.3345	21.035	22.292	21.9114	20.6664	20.2156	22.5656	21.1
		21.849	21.4788	20.4987	19.6246	21.6168	23.5204	21.6537	19.9167
		21.1151	20.1035	22.3243	20.5925	21.7256	23.1631	21.2045	21.2931
		22.288	20.3959	22.2499	23.1175	19.6786	21.8279	19.4396	20.3971
		21.8876	19.9276	20.6213	21.7604	21.088	22.1829	21.6799	19.849
		20.3031	23.4481	21.5506	20.7828	22.0195	22.8685	20.5672	21.0985
		20.8453	20.7758	23.3411	19.509	21.267	22.9163	22.0693	21.7407
		24.1746	19.0041	23.3321	23.3587	21.9798	20.9812	19.9386	21.4911
		20.6617	23.2761	24.4611	22.9693	22.2136	21.2748	20.4579	21.3562
		21.2066	22.2072	24.583	20.2801	20.2538	19.482	21.35	20.2939
		22.1922	22.0585	23.1362	20.592	21.8705	22.3735	19.9213	20.907
		20.2498	22.5738	22.7978	21.0852	22.1586	21.5746	21.4501	20.6178
		20.9423	21.437	21.7361	22.291	21.201	20.6798	20.5679	19.5515
		21.5308	20.9869	21.2886	21.3958	19.9654	21.9024	21.1386	20.6155
	Average	20.909	21.2314	21.6324	21.3364	21.3303	21.3403	20.8724	20.8959
	S.D.	1.39476	1.51483	1.58839	1.40684	1.27151	1.30396	1.12019	1.08794
Supplementary Fig. 3b
		Wild type	aha1-9	AHA1-3	AHA1-5	T881A-3	T881A-11	T948A-5	T948A-7			Variable 1	Variable 2	P-value
	Repeat 1	119.477	89.0228	125.016	120.398	128.326	129.097	123.912	146.621			Wild type	aha1-9	0.999995
		89.1834	89.5438	88.4568	88.3065	93.2831	157	110.861	150.416				AHA1-3	0.93106
		89.6153	119.478	121.654	119.427	88.4141	99.7523	93.4294	179.33				AHA1-5	1
		139.422	89.6919	91.3676	92.8262	118.108	151.253	155.092	178.725				T881A-3	0.999837
		102.953	59.2712	137.798	94.3299	88.4596	135.43	139.48	91.4422				T881A-11	0.999936
		89.2702	120.32	128.445	91.2151	163.267	150.543	137.563	94.8892				T948A-5	0.16261
		120.409	89.0157	62.4737	89.707	89.1024	123.231	151.94	90.6213				T948A-7	0.432632
		88.9613	125.445	105.654	90.0347	120.964	88.2857	95.0933	118.13			aha1-9	AHA1-3	0.982827
		127.963	92.788	91.6026	157.184	120.339	59.9368	151.392	89.2916				AHA1-5	1
		153.08	118.87	151.099	120.543	147.682	147.784	178.496	120.43				T881A-3	0.996445
		139.33	96.1836	147.082	122.82	89.4447	120.915	151.478	121.06				T881A-11	0.997915
		89.265	121.534	119.963	119.841	119.912	148.978	119.841	59.7126				T948A-5	0.284744
	Repeat 2	89.5615	143.22	121.031	118.132	161.438	91.0779	119.586	121.304				T948A-7	0.616388
		156.128	107.483	147.869	150.317	117.655	90.4033	89.9968	170.807			AHA1-3	AHA1-5	0.969508
		147.766	89.2367	153.927	160.628	89.4208	94.658	59.1984	103.899				T881A-3	0.720463
		148.794	118.829	88.431	128.629	147.238	161.407	101.207	124.175				T881A-11	0.756001
		89.892	91.5764	124.504	90.9572	89.6626	89.7583	147.217	119.922				T948A-5	0.860291
		94.8724	125.75	98.1334	135.586	147.192	90.4943	188.05	166.481				T948A-7	0.988022
		119.028	149.429	90.4783	88.6665	118.632	119.456	133.735	194.301			AHA1-5	T881A-3	0.998622
		90.5553	150.414	168.188	118.101	88.4115	89.4623	148.034	102.716				T881A-11	0.999274
		96.1381	125.26	111.137	88.627	95.7733	95.6957	151.29	120.842				T948A-5	0.234597
		88.4916	147.249	123.631	95.6805	123.545	110.474	149.488	124.763				T948A-7	0.548256
		89.8886	91.6661	118.377	116.731	121.711	91.1273	206.763	170.219			T881A-3	T881A-11	1
		99.1897	119.77	129.659	124.64	92.6755	135.796	93.3312	129.881				T948A-5	0.0519715
	Repeat 3	160.375	90.6073	150.404	164.27	96.1124	133.419	105.532	99.784				T948A-7	0.189909
		133.18	155.484	105.181	125.791	127.67	92.8399	90.4528	89.854			T881A-11	T948A-5	0.0611448
		149.1	93.0011	154.393	108.769	94.3748	61.5878	156.283	166.827				T948A-7	0.214823
		60.4003	96.4735	118.743	117.751	92.0716	118.217	118.205	113.547			T948A-5	T948A-7	0.99957
		154.053	120.003	168.24	90.4409	89.7505	157.118	119.361	148.061
		89.8626	151.355	89.3815	119.532	89.8093	59.4704	166.317	124.214
		123.018	121.494	91.4181	129.745	89.498	95.263	150.177	88.6384
		88.9637	154.405	153.161	118.734	93.9162	89.5795	124.285	89.6191
		157.152	96.8897	119.548	118.684	143.575	91.8424	118.726	133.823
		89.2363	119.59	90.2559	119.756	89.2431	106.315	91.6497	165.603
		122.724	120.935	121.468	120.439	119.563	119.783	118.825	98.7053
		92.0834	150.815	149.782	61.8283	89.5481	91.801	124.501	152.269
	Average	113.316	115.058	121.054	114.419	110.439	110.813	130.022	126.692
	S.D.	27.6781	24.392	26.3502	22.7561	23.5168	28.5087	31.092	32.6861
Supplementary Fig. 3c
		Wild type	aha1-9	AHA1-3	AHA1-5	T881A-3	T881A-11	T948A-5	T948A-7			Variable 1	Variable 2	P-value
	Repeat 1	16	16.6667	21.0526	22.2222	25	21.0526	28.5714	25			Wild type	aha1-9	0.999999
		15	21.0526	15.7895	14.2857	20	21.7391	15.7895	20				AHA1-3	0.970925
		14.2857	20	22.2222	20	22.2222	17.6471	18.75	23.8095				AHA1-5	0.964091
		20	12.5	17.6471	13.3333	26.087	23.8095	17.6471	31.5789				T881A-3	0.999489
		21.0526	13.3333	14.2857	20	18.75	21.0526	25.9259	15.7895				T881A-11	0.948548
		17.6471	16.6667	23.8095	16.6667	23.8095	21.0526	20.8333	18.1818				T948A-5	0.285391
		15.7895	15.7895	25	16.6667	26.087	24	28.5714	11.7647				T948A-7	0.997035
		18.75	18.75	15	17.6471	16.6667	13.3333	28.5714	18.1818			aha1-9	AHA1-3	0.993198
		25	20	14.2857	17.6471	20.8333	18.75	32.1429	16.6667				AHA1-5	0.990858
		21.0526	14.2857	16.6667	15.3846	15.7895	28	30.7692	25				T881A-3	0.999988
		21.7391	16.6667	21.7391	20	16.6667	26.087	25	15.7895				T881A-11	0.984925
		25	28.5714	18.1818	22.2222	22.2222	25	21.0526	20				T948A-5	0.179854
		16.6667	18.75	11.7647	21.4286	15.7895	21.7391	20	18.75				T948A-7	0.983805
		22.2222	17.6471	18.75	17.8571	20	21.0526	25	18.75			AHA1-3	AHA1-5	1
		26.3158	17.6471	15.7895	18.1818	21.0526	22.7273	22.2222	19.3548				T881A-3	0.999698
		20	16.6667	15.7895	16.6667	23.5294	18.1818	15.7895	15.3846				T881A-11	1
		17.6471	17.6471	21.0526	12.5	23.8095	26.3158	28	23.8095				T948A-5	0.0201235
		21.4286	17.3913	17.6471	26.087	11.7647	18.1818	25	16.6667				T948A-7	0.673917
		18.75	27.2727	14.2857	26.087	16.6667	28.5714	23.8095	16.6667			AHA1-5	T881A-3	0.999493
		17.3913	22.2222	18.75	23.0769	17.6471	21.4286	11.7647	16.6667				T881A-11	1
	Repeat 2	23.0769	25	23.8095	16.6667	21.0526	20	22.2222	25				T948A-5	0.0176639
		9.09091	20	25	15.3846	21.0526	14.2857	9.09091	21.7391				T948A-7	0.64729
		27.7778	18.75	26.3158	28.5714	16.6667	8.33333	15.3846	17.6471			T881A-3	T881A-11	0.998813
		15.3846	15.7895	17.6471	14.2857	17.6471	16.6667	21.0526	31.0345				T948A-5	0.0854284
		15.3846	21.0526	20	22.2222	14.2857	12.5	17.6471	24.2424				T948A-7	0.92292
		24	21.4286	18.75	15.7895	28.5714	20	28	18.75			T881A-11	T948A-5	0.0138176
		28	25	22.7273	21.0526	16.6667	16.6667	14.2857	27.2727				T948A-7	0.597065
		25	24	14.2857	22.2222	25	29.4118	14.2857	29.1667			T948A-5	T948A-7	0.737411
		23.5294	22.2222	23.5294	18.75	17.6471	21.4286	15.3846	25
		20	19.0476	20	21.4286	11.1111	15.7895	15.7895	20
		23.0769	25	23.0769	17.6471	16.6667	17.6471	15.7895	25
		14.2857	23.5294	25	15.3846	21.0526	18.75	25.8065	18.75
		20	15.7895	15.3846	20	22.2222	16.6667	28.5714	19.0476
		16.6667	21.4286	22.2222	18.75	18.75	11.7647	25	15.7895
		25	23.8095	20	25	25	21.4286	26.6667	20
		18.75	17.6471	20	20	23.0769	15.3846	22.2222	22.2222
		17.6471	20	16.6667	20	23.0769	13.3333	23.8095	13.6364
		17.6471	15.7895	15.7895	17.6471	18.75	18.75	23.8095	22.2222
		16.6667	22.7273	19.0476	18.75	20	14.2857	20	17.6471
		21.4286	20	15.7895	18.75	17.6471	23.0769	18.75	21.4286
	Repeat 3	29.4118	28.5714	21.0526	14.2857	16.6667	22.2222	18.1818	15.7895
		17.6471	24	18.75	20	22.2222	18.75	26.087	25
		26.3158	18.1818	18.75	21.0526	23.5294	15.3846	20.8333	25
		16.6667	16.6667	20	17.6471	20	22.7273	19.0476	20.8333
		23.0769	18.1818	21.7391	17.6471	16.6667	14.2857	22.7273	19.0476
		13.3333	13.3333	21.0526	22.2222	23.0769	16.6667	29.1667	15.7895
		20	17.6471	20	23.0769	17.6471	25	22.2222	20
		23.8095	18.75	21.4286	23.5294	15.3846	16.6667	21.7391	18.75
		26.3158	23.5294	18.75	21.0526	16.6667	21.4286	24	18.75
		21.4286	21.4286	25	18.75	15.7895	17.6471	20	17.6471
		23.8095	20.8333	22.2222	23.5294	20	22.2222	21.7391	20
		18.75	20	18.75	18.1818	17.6471	25	23.8095	20
		17.6471	20	25	16.6667	23.5294	16.6667	23.8095	25
		25	17.6471	12.5	18.75	20	16.6667	26.087	23.0769
		17.6471	14.2857	16.6667	16.6667	23.0769	16.6667	16.6667	12.5
		18.75	25	20	23.5294	16.6667	22.2222	21.0526	25
		21.0526	25	17.6471	15.3846	20	14.2857	18.1818	18.75
		24	25	21.7391	20	18.75	15.7895	22.2222	25
		18.1818	25	15	20	22.2222	18.75	22.7273	32
		15.3846	21.7391	26.087	26.6667	18.75	16.6667	26.9231	22.2222
	Average	20.2063	20.0389	19.4448	19.415	19.8105	19.3601	21.9334	20.7261
	S.D.	4.17214	3.83173	3.58303	3.46151	3.59051	4.37736	4.90197	4.48638

## Sheet: Supplementary Fig. 4
Supplementary Fig. 4a
	Protein blot, Immunoblot
Supplementary Fig. 4b
		Wild type		aha1-9		AHA1-3		T881A-3				Variable 1	Variable 2	P-value
		RL	BL	RL	BL	RL	BL	RL	BL			Wild type RL	Wild type BL	7.24471e-05
	Repeat 1	32.1072	100	32.4929	48.0128	24.7203	107.468	50.5176	141.889				aha1-9 RL	0.999935
	Repeat 2	34.8934	100	27.3572	39.1002	26.9831	84.2839	82.6596	118.999				aha1-9 BL	0.938612
	Repeat 3	26.659	100	22.9564	40.2042	44.348	117.659	39.1487	117.304				AHA1-3 RL	1
	Average	31.2199	100	27.6022	42.439	32.0171	103.137	57.442	126.064				AHA1-3 BL	4.36501e-05
	S.D.	4.18831	0	4.77298	4.85844	10.7386	17.1038	22.5668	13.731				T881A-3 RL	0.205881
													T881A-3 BL	4.76731e-06
												Wild type BL	aha1-9 RL	4.05009e-05
													aha1-9 BL	0.000532101
													AHA1-3 RL	8.27697e-05
													AHA1-3 BL	0.999975
													T881A-3 RL	0.00976883
													T881A-3 BL	0.211195
												aha1-9 RL	aha1-9 BL	0.795534
													AHA1-3 RL	0.999756
													AHA1-3 BL	2.53872e-05
													T881A-3 RL	0.111234
													T881A-3 BL	4.32945e-06
												aha1-9 BL	AHA1-3 RL	0.957414
													AHA1-3 BL	0.000298016
													T881A-3 RL	0.786942
													T881A-3 BL	9.55437e-06
												AHA1-3 RL	AHA1-3 BL	4.95065e-05
													T881A-3 RL	0.233785
													T881A-3 BL	4.90025e-06
												AHA1-3 BL	T881A-3 RL	0.0052578
													T881A-3 BL	0.339488
												T881A-3 RL	T881A-3 BL	7.43766e-05

## Sheet: Supplementary Fig. 5
Supplementary Fig. 5a
	Immunoblot
		T881D
		T948D
		T948E
		T881D T948A
Supplementary Fig. 5b
	T881D
			Wild type	aha1-9	T881D-7	T881D-8			Variable 1	Variable 2	P-value
		Repeat 1	100	32.2497	122.893	100.099			Wild type	aha1-9	0.00455274
		Repeat 2	100	23.8802	160.802	125.993				T881D-7	0.293024
		Repeat 3	100	20.013	101.983	86.5713				T881D-8	0.991427
		Average	100	25.3809	128.559	104.221			aha1-9	T881D-7	0.000551633
		S.D.	0	6.25489	29.816	20.0312				T881D-8	0.00324044
									T881D-7	T881D-8	0.413092
	T948D
			Wild type	aha1-9	T948D-1	T948D-5			Variable 1	Variable 2	P-value
		Repeat 1	100	24.1282	128.651	94.6597			Wild type	aha1-9	0.00181618
		Repeat 2	100	48.7295	99.5844	92.8189				T948D-1	0.537232
		Repeat 3	100	52.7872	113.607	72.5441				T948D-5	0.571173
		Average	100	41.8816	113.948	86.6742			aha1-9	T948D-1	0.000427763
		S.D.	0	15.5082	14.5366	12.2716				T948D-5	0.0089791
									T948D-1	T948D-5	0.0985014
	T948E
			Wild type	aha1-9	T948E-6	T948E-7			Variable 1	Variable 2	P-value
		Repeat 1	100	27.2541	77.2932	76.9791			Wild type	aha1-9	0.00186243
		Repeat 2	100	30.6699	62.4152	65.3616				T948E-6	0.443271
		Repeat 3	100	22.8789	100.623	111.406				T948E-7	0.632881
		Average	100	26.9343	80.1105	84.5821			aha1-9	T948E-6	0.0126825
		S.D.	0	3.90533	19.2591	23.9451				T948E-7	0.00801984
									T948E-6	T948E-7	0.98375
	T881D T948A
			Wild type	aha1-9	T881D T948A-5	T881D T948A-12			Variable 1	Variable 2	P-value
		Repeat 1	100	29.9026	87.5634	92.431			Wild type	aha1-9	0.000644382
		Repeat 2	100	43.1563	96.938	88.7629				T881D T948A-5	0.562632
		Repeat 3	100	45.4239	79.4576	59.2177				T881D T948A-12	0.19621
		Average	100	39.4943	87.9864	80.1372			aha1-9	T881D T948A-5	0.00276915
		S.D.	0	8.38364	8.74791	18.2094				T881D T948A-12	0.00809102
									T881D T948A-5	T881D T948A-12	0.815697

[truncated: 4 more sheets: Supplementary Fig. 6, Supplementary Fig. 7, Supplementary Fig. 8, Supplementary Fig. 9]
